# Supplementary material for: Epigenetic mechanisms to propagate histone acetylation by p300/CBP
Source: Nat Commun. 2023 Jul 17;14:4103. doi: 10.1038/s41467-023-39735-4 (PMC10352329; doi:10.1038/s41467-023-39735-4)
Supplement: Supplementary file 4 — Source Data [file 41467_2023_39735_MOESM4_ESM.xlsx]

## Sheet: Fig. 1b
antibody	no.	human H4	p300	CBP30	intensity			(signal − background)			average	SD	one-sided t-test
					1st	2nd	3rd	1st	2nd	3rd
hH2A K5ac	-	-	-	-	18997	20218	15768	-	-	-	-	-	-
	1	unmodified	-	-	19686	21064	16002	689	846	234	589.667	259.533	-
	2	K12ac+K16ac	-	-	19405	22139	16074	408	1921	306	878.333	738.452	-
	3	unmodified	+	-	39202	66389	47053	20205	46171	31285	32553.7	10638.5	-
	4	K12ac+K16ac	+	-	42884	60731	33206	23887	40513	17438	27279.3	9720.93	0.316128
	5	unmodified	+	+	42554	67389	42203	23557	47171	26435	32387.7	10519.2	0.494116
	6	K12ac+K16ac	+	+	36833	55662	26164	17836	35444	10396	21225.3	10502.9	0.29104
hH2B K16ac	-	-	-	-	14568	19851	13846	-	-	-	-	-	-
	1	unmodified	-	-	14613	19921	13879	45	70	33	49.3333	15.4128	-
	2	K12ac+K16ac	-	-	14869	21291	14070	301	1440	224	655	555.968	-
	3	unmodified	+	-	14573	19957	13919	5	106	73	61.3333	42.0502	-
	4	K12ac+K16ac	+	-	24329	31220	30104	9761	11369	16258	12462.7	2762.83	0.0119537
	5	unmodified	+	+	14646	19902	14057	78	51	211	113.333	69.9349	0.214369
	6	K12ac+K16ac	+	+	15091	20789	15361	523	938	1515	992	406.778	0.0128555
hH3 K27ac	-	-	-	-	11837	16928	19674	-	-	-	-	-	-
	1	unmodified	-	-	12088	17207	21169	251	279	1495	675	579.94	-
	2	K12ac+K16ac	-	-	13261	19534	21416	1424	2606	1742	1924	499.416	-
	3	unmodified	+	-	39102	30164	65558	27265	13236	45884	28795	13372.3	-
	4	K12ac+K16ac	+	-	62114	83048	94568	50277	66120	74894	63763.7	10187	0.0230182
	5	unmodified	+	+	30565	27169	57238	18728	10241	37564	22177.7	11418.2	0.311711
	6	K12ac+K16ac	+	+	41953	57642	71298	30116	40714	51624	40818	8780.91	0.0373617
hH4 K8ac	-	-	-	-	13679	12201	13761	-	-	-	-	-	-
	1	unmodified	-	-	14227	12402	14139	548	201	378	375.667	141.672	-
	2	K12ac+K16ac	-	-	13866	12307	13817	187	106	56	116.333	53.9774	-
	3	unmodified	+	-	36204	27702	45795	22525	15501	32034	23353.3	6774.94	-
	4	K12ac+K16ac	+	-	15860	13231	15838	2181	1030	2077	1762.67	519.81	0.0225664	This is not a significant increase.
	5	unmodified	+	+	36811	30493	43179	23132	18292	29418	23614	4554.94	0.483219
	6	K12ac+K16ac	+	+	14570	12746	14847	891	545	1086	840.667	223.712	0.0568754
													*P < 0.05
													**P < 0.01

## Sheet: Fig. 5a
antibody	no.	human H4	p300	CBP30	intensity			(signal - background)			average	SD	one-sided t-test
					1st	2nd	3rd	1st	2nd	3rd
hH2A K5ac	-	-	-	-	18997	20218	15768	-	-	-	-	-	-
	1	unmodified	-	-	19686	21064	16002	689	846	234	589.667	259.533	-
	2	K12ac+K16ac	-	-	19405	22139	16074	408	1921	306	878.333	738.452	-
	3	unmodified	WT	-	39202	66389	47053	20205	46171	31285	32553.7	10638.5	-
	4	K12ac+K16ac	WT	-	42884	60731	33206	23887	40513	17438	27279.3	9720.93	0.316128
	5	unmodified	WT	+	42554	67389	42203	23557	47171	26435	32387.7	10519.2	0.494116
	6	K12ac+K16ac	WT	+	36833	55662	26164	17836	35444	10396	21225.3	10502.9	0.29104
	7	unmodified	4A	-	20374	22197	16091	1377	1979	323	1226.33	684.402	0.0262807
	8	K12ac+K16ac	4A	-	19603	22190	15878	606	1972	110	896	787.331	0.0303831
	9	unmodified	4A	+	19380	21143	15955	383	925	187	498.333	312.13	-
	10	K12ac+K16ac	4A	+	19343	20736	15905	346	518	137	333.667	155.787	-
	11	unmodified	4E	-	19118	20429	15798	121	211	30	120.667	73.8933	0.0249024
	12	K12ac+K16ac	4E	-	19109	20301	15777	112	83	9	68	43.3667	0.0291419
	13	unmodified	4E	+	19109	20583	15770	112	365	2	159.667	151.979	-
	14	K12ac+K16ac	4E	+	19076	20268	15771	79	50	3	44	31.3156	-
hH2B K16ac	-	-	-	-	14568	19851	13846	-	-	-	-	-	-
	1	unmodified	-	-	14613	19921	13879	45	70	33	49.3333	15.4128	-
	2	K12ac+K16ac	-	-	14869	21291	14070	301	1440	224	655	555.968	-
	3	unmodified	WT	-	14573	19957	13919	5	106	73	61.3333	42.0502	-
	4	K12ac+K16ac	WT	-	24329	31220	30104	9761	11369	16258	12462.7	2762.83	0.0119537
	5	unmodified	WT	+	14646	19902	14057	78	51	211	113.333	69.9349	0.214369
	6	K12ac+K16ac	WT	+	15091	20789	15361	523	938	1515	992	406.778	0.0128555
	7	unmodified	4A	-	14664	19950	14066	96	99	220	138.333	57.76	0.104346
	8	K12ac+K16ac	4A	-	14722	20237	13951	154	386	105	215	122.559	0.0121617
	9	unmodified	4A	+	14719	20192	14058	151	341	212	234.667	79.2058	-
	10	K12ac+K16ac	4A	+	14870	20185	13924	302	334	78	238	113.889	-
	11	unmodified	4E	-	14770	21405	13980	202	1554	134	630	653.956	0.171858
	12	K12ac+K16ac	4E	-	14856	20070	13899	288	219	53	186.667	98.625	0.0121404
	13	unmodified	4E	+	14777	20976	13952	209	1125	106	480	458.018	-
	14	K12ac+K16ac	4E	+	14812	19925	13990	244	74	144	154	69.7615	-
hH3 K27ac	-	-	-	-	11837	16928	19674	-	-	-	-	-	-
	1	unmodified	-	-	12088	17207	21169	251	279	1495	675	579.94	-
	2	K12ac+K16ac	-	-	13261	19534	21416	1424	2606	1742	1924	499.416	-
	3	unmodified	WT	-	39102	30164	65558	27265	13236	45884	28795	13372.3	-
	4	K12ac+K16ac	WT	-	62114	83048	94568	50277	66120	74894	63763.7	10187	0.0230182
	5	unmodified	WT	+	30565	27169	57238	18728	10241	37564	22177.7	11418.2	0.311711
	6	K12ac+K16ac	WT	+	41953	57642	71298	30116	40714	51624	40818	8780.91	0.0373617
	7	unmodified	4A	-	12599	19003	23129	762	2075	3455	2097.33	1099.53	0.0524551
	8	K12ac+K16ac	4A	-	15400	22408	38259	3563	5480	18585	9209.33	6675.63	0.00258279
	9	unmodified	4A	+	12385	20253	20872	548	3325	1198	1690.33	1185.95	-
	10	K12ac+K16ac	4A	+	12896	18173	26069	1059	1245	6395	2899.67	2472.74	-
	11	unmodified	4E	-	11881	17563	19918	44	635	244	307.667	245.439	0.0473611
	12	K12ac+K16ac	4E	-	11926	16939	19915	89	11	241	113.667	95.5033	0.00628048
	13	unmodified	4E	+	11986	17463	19776	149	535	102	262	193.991	-
	14	K12ac+K16ac	4E	+	11880	16962	19719	43	34	45	40.6667	4.78423	-
hH4 K8ac	-	-	-	-	13679	12201	13761	-	-	-	-	-	-
	1	unmodified	-	-	14227	12402	14139	548	201	378	375.667	141.672	-
	2	K12ac+K16ac	-	-	13866	12307	13817	187	106	56	116.333	53.9774	-
	3	unmodified	WT	-	36204	27702	45795	22525	15501	32034	23353.3	6774.94	-
	4	K12ac+K16ac	WT	-	15860	13231	15838	2181	1030	2077	1762.67	519.81	0.0225664	This is not a significant increase.
	5	unmodified	WT	+	36811	30493	43179	23132	18292	29418	23614	4554.94	0.483219
	6	K12ac+K16ac	WT	+	14570	12746	14847	891	545	1086	840.667	223.712	0.0568754
	7	unmodified	4A	-	14389	12909	14442	710	708	681	699.667	13.2246	0.0209636
	8	K12ac+K16ac	4A	-	13905	12250	13854	226	49	93	122.667	75.2433	0.0220972
	9	unmodified	4A	+	14116	12541	13974	437	340	213	330	91.7206	-
	10	K12ac+K16ac	4A	+	13896	12297	13848	217	96	87	133.333	59.2753	-
	11	unmodified	4E	-	13768	12363	14689	89	162	928	393	379.474	0.0202516
	12	K12ac+K16ac	4E	-	13808	12296	13800	129	95	39	87.6667	37.1065	0.0221488
	13	unmodified	4E	+	13832	12279	13783	153	78	22	84.3333	53.6677	-
	14	K12ac+K16ac	4E	+	13845	13211	13804	166	1010	43	406.333	429.8	-
													*P < 0.05
													**P < 0.01

## Sheet: Fig. 5b
antibody	no.	human H2B	p300	CBP30	intensity			(signal - background)			average	SD	one-sided t-test
					1st	2nd	3rd	1st	2nd	3rd
hH2A K5ac	-	-	-	-	14446	18712	11577	-	-	-	-	-	-
	1	unmodified	-	-	15432	19031	11662	986	319	85	463.333	381.728	-
	2	K12ac+K15ac+K20ac+K23ac	-	-	16568	19129	14528	2122	417	2951	1830	1054.91	-
	3	unmodified	WT	-	44107	41738	21973	29661	23026	10396	21027.7	7990.83	-
	4	K12ac+K15ac+K20ac+K23ac	WT	-	69018	80655	60601	54572	61943	49024	55179.7	5291.63	0.00525509
	5	unmodified	WT	+	31897	46272	20375	17451	27560	8798	17936.3	7667.24	0.356595
	6	K12ac+K15ac+K20ac+K23ac	WT	+	50210	56034	53228	35764	37322	41651	38245.7	2490.52	0.0145692
	7	unmodified	4A	-	15938	21823	12542	1492	3111	965	1856	913.127	0.0375651
	8	K12ac+K15ac+K20ac+K23ac	4A	-	19084	27490	20628	4638	8778	9051	7489	2019.04	0.00128366
	9	unmodified	4A	+	16023	19707	12776	1577	995	1199	1257	241.114	-
	10	K12ac+K15ac+K20ac+K23ac	4A	+	16031	22443	15047	1585	3731	3470	2928.67	956.072	-
hH3 K27ac	-	-	-	-	16489	13199	21577	-	-	-	-	-	-
	1	unmodified	-	-	16859	14872	25463	370	1673	3886	1976.33	1451.34	-
	2	K12ac+K15ac+K20ac+K23ac	-	-	19399	13708	21989	2910	509	412	1277	1155.38	-
	3	unmodified	WT	-	45448	47520	61824	28959	34321	40247	34509	4610.22	-
	4	K12ac+K15ac+K20ac+K23ac	WT	-	52503	49196	51849	36014	35997	30272	34094.3	2702.81	0.459544
	5	unmodified	WT	+	26871	50430	60882	10382	37231	39305	28972.7	13172.8	0.310682
	6	K12ac+K15ac+K20ac+K23ac	WT	+	54665	33561	45735	38176	20362	24158	27565.3	7661.25	0.176598
	7	unmodified	4A	-	15595	16696	26928	-894	3497	5351	2651.33	2618.7	0.00138578
	8	K12ac+K15ac+K20ac+K23ac	4A	-	20015	13825	20299	3526	626	-1278	958	1975.23	0.000129629
	9	unmodified	4A	+	20262	16016	26191	3773	2817	4614	3734.67	734.123	-
	10	K12ac+K15ac+K20ac+K23ac	4A	+	17769	13449	18809	1280	250	-2768	-412.667	1717.74	-
hH4 K8ac	-	-	-	-	1027	1407	2125	-	-	-	-	-	-
	1	unmodified	-	-	1541	1540	2170	514	133	45	230.667	203.543	-
	2	K12ac+K15ac+K20ac+K23ac	-	-	1032	1562	2530	5	155	405	188.333	164.992	-
	3	unmodified	WT	-	3865	2541	7586	2838	1134	5461	3144.33	1779.72	-
	4	K12ac+K15ac+K20ac+K23ac	WT	-	3340	5117	12610	2313	3710	10485	5502.67	3568.91	0.232783
	5	unmodified	WT	+	1058	3089	7447	31	1682	5322	2345	2210.33	0.355798
	6	K12ac+K15ac+K20ac+K23ac	WT	+	1677	2539	6575	650	1132	4450	2077.33	1689.23	0.155706
	7	unmodified	4A	-	1046	1436	2332	19	29	207	85	86.3636	0.0676462
	8	K12ac+K15ac+K20ac+K23ac	4A	-	1126	1610	2413	99	203	288	196.667	77.2888	0.0850884
	9	unmodified	4A	+	1044	1482	2411	17	75	286	126	115.588	-
	10	K12ac+K15ac+K20ac+K23ac	4A	+	1106	1576	2421	79	169	296	181.333	89.0181	-
hH4 K12ac	-	-	-	-	15538	27903	24977	-	-	-	-	-	-
	1	unmodified	-	-	15730	28087	25222	192	184	245	207	27.0678	-
	2	K12ac+K15ac+K20ac+K23ac	-	-	15708	28600	25291	170	697	314	393.667	222.4	-
	3	unmodified	WT	-	15698	28013	25195	160	110	218	162.667	44.1311	-
	4	K12ac+K15ac+K20ac+K23ac	WT	-	15674	28730	25237	136	827	260	407.667	300.804	0.184179
	5	unmodified	WT	+	15682	28024	25225	144	121	248	171	55.2509	0.438048
	6	K12ac+K15ac+K20ac+K23ac	WT	+	15666	28771	25149	128	868	172	389.333	338.945	0.478578
	7	unmodified	4A	-	15664	28208	25233	126	305	256	229	75.5292	0.178597
	8	K12ac+K15ac+K20ac+K23ac	4A	-	15640	28642	25063	102	739	86	309	304.126	0.380313
	9	unmodified	4A	+	15683	28363	25220	145	460	243	282.667	131.622	-
	10	K12ac+K15ac+K20ac+K23ac	4A	+	15699	28903	25150	161	1000	173	444.667	392.711	-
													*P < 0.05
													**P < 0.01

## Sheet: Fig. 5c
antibody	no.	human H3	p300	CBP30	intensity			(signal - background)			average	SD	one-sided t-test
					1st	2nd	3rd	1st	2nd	3rd
hH2A K5ac	-	-	-	-	10588	10200	15471	-	-	-	-	-	-
	1	unmodified	-	-	10745	10813	15522	157	613	51	273.667	243.816	-
	2	K14ac+K18ac	-	-	12951	12222	16840	2363	2022	1369	1918	412.408	-
	3	unmodified	WT	-	37179	46413	30120	26591	36213	14649	25817.7	8820.43	-
	4	K14ac+K18ac	WT	-	55439	43388	43033	44851	33188	27562	35200.3	7200.21	0.15551
	5	unmodified	WT	+	33620	41428	28969	23032	31228	13498	22586	7245.11	0.355032
	6	K14ac+K18ac	WT	+	49967	41124	41104	39379	30924	25633	31978.7	5661.12	0.323178
	7	unmodified	4A	-	12330	13290	17427	1742	3090	1956	2262.67	591.501	0.0314404
	8	K14ac+K18ac	4A	-	14959	12043	17700	4371	1843	2229	2814.33	1111.95	0.0108619
	9	unmodified	4A	+	11966	11917	16577	1378	1717	1106	1400.33	249.939	-
	10	K14ac+K18ac	4A	+	13449	11403	16557	2861	1203	1086	1716.67	810.574	-
hH2B K16ac	-	-	-	-	15201	16457	10755	-	-	-	-	-	-
	1	unmodified	-	-	19744	16486	11057	4543	29	302	1624.67	2066.58	-
	2	K14ac+K18ac	-	-	16996	18840	12638	1795	2383	1883	2020.33	258.948	-
	3	unmodified	WT	-	21453	21188	13412	6252	4731	2657	4546.67	1473.43	-
	4	K14ac+K18ac	WT	-	27468	25313	22328	12267	8856	11573	10898.7	1471.91	0.00625692
	5	unmodified	WT	+	18693	23191	14306	3492	6734	3551	4592.33	1514.58	0.488541
	6	K14ac+K18ac	WT	+	21368	22311	21088	6167	5854	10333	7451.33	2041.65	0.0659363
	7	unmodified	4A	-	16187	21186	13284	986	4729	2529	2748	1535.9	0.149076
	8	K14ac+K18ac	4A	-	16943	18079	14639	1742	1622	3884	2416	1039.19	0.00191095
	9	unmodified	4A	+	17326	20705	14269	2125	4248	3514	3295.67	880.354	-
	10	K14ac+K18ac	4A	+	18359	18922	14099	3158	2465	3344	2989	378.225	-
hH3 K27ac	-	-	-	-	14203	15329	18605	-	-	-	-	-	-
	1	unmodified	-	-	15167	19540	20041	964	4211	1436	2203.67	1432.42	-
	2	K14ac+K18ac	-	-	21678	18321	20599	7475	2992	1994	4153.67	2383.62	-
	3	unmodified	WT	-	37171	38605	37195	22968	23276	18590	21611.3	2140.1	-
	4	K14ac+K18ac	WT	-	64168	66980	65886	49965	51651	47281	49632.3	1799.49	8.63551e-05
	5	unmodified	WT	+	46408	35867	42024	32205	20538	23419	25387.3	4962.22	0.201332
	6	K14ac+K18ac	WT	+	69274	40968	74156	55071	25639	55551	45420.3	13988.9	0.356343
	7	unmodified	4A	-	19074	17332	21858	4871	2003	3253	3375.67	1174.06	0.000778204
	8	K14ac+K18ac	4A	-	33239	16207	22586	19036	878	3981	7965	7930.21	0.0070492
	9	unmodified	4A	+	19289	17126	20168	5086	1797	1563	2815.33	1608.44	-
	10	K14ac+K18ac	4A	+	28042	16145	19398	13839	816	793	5149.33	6144.53	-
hH4 K8ac	-	-	-	-	19268	20582	24417	-	-	-	-	-	-
	1	unmodified	-	-	19379	20645	24573	111	63	156	110	37.9737	-
	2	K14ac+K18ac	-	-	20916	21821	26760	1648	1239	2343	1743.33	455.719	-
	3	unmodified	WT	-	50486	46569	46319	31218	25987	21902	26369	3812.82	-
	4	K14ac+K18ac	WT	-	59972	67988	67468	40704	47406	43051	43720.3	2776.71	0.00414786
	5	unmodified	WT	+	53340	54668	48830	34072	34086	24413	30857	4556.6	0.173658
	6	K14ac+K18ac	WT	+	43194	43654	56309	23926	23072	31892	26296.7	3971.83	0.00472798
	7	unmodified	4A	-	21811	21749	25399	2543	1167	982	1564	696.365	0.00487639
	8	K14ac+K18ac	4A	-	20788	21434	26756	1520	852	2339	1570.33	608.108	0.000720744
	9	unmodified	4A	+	20414	21589	25428	1146	1007	1011	1054.67	64.6031	-
	10	K14ac+K18ac	4A	+	20076	20937	25454	808	355	1037	733.333	283.387	-
													*P < 0.05
													**P < 0.01

## Sheet: Fig. 6a & Supplementary Fig. 21
	unmodified Nuc raw data					H2BacNuc raw data					H3acNuc raw data					H4acNuc raw data
Temperature	unmodified #1	unmodified #2	unmodified #3	normalized average	SD	H2BacNuc #1	H2BacNuc #2	H2BacNuc #3	normalized average	SD	H3acNuc #1	H3acNuc #2	H3acNuc #3	normalized average	SD	H4acNuc #1	H4acNuc #2	H4acNuc #3	normalized average	SD
60.0832	18277.4	11321.9	16150.9	0.0744783	0.0174065	20551.9	19518.7	18450.5	0.0912839	0.00491707	15831.2	15967.1	14321.6	0.0693539	0.00412035	15881.9	15691.5	13853.7	0.074019	0.00547507
60.1697	17664.5	10855.6	15701.2	0.0719893		20099.9	19800.4	19199.3	0.0921861		14513	16250.6	13618.3	0.0667403		16472	13451	12977.1	0.0699015
60.2563	20066.9	11743.4	14872.4	0.0759964		20915.3	19123.5	18554.4	0.0913963		16367.3	16463.9	13504.1	0.0696778		15589.4	15116.7	13242.5	0.07161
60.3429	18498.6	11904.7	13891.6	0.0721091		20474.1	19829.7	18771	0.0921475		15815.8	17699.4	14985.6	0.0729344		16848.2	16268.1	14790.7	0.0780599
60.4294	18771.1	12033.4	14428.3	0.0736359		20418.4	19402	18842.6	0.0915052		15585.9	16236.9	13662.6	0.0683997		17098.6	14889.7	15173.4	0.0768455
60.516	19584.3	13445	14017.5	0.0765891		21352.8	19919.1	19283.3	0.0944566		15513.9	17710	13655.2	0.0704957		16046.3	14423.6	14759.7	0.0736973
60.6026	18749.9	12098.5	14555.4	0.0739143		21812.6	18602	16994.8	0.0895497		16496.1	15823.1	15029.5	0.0712019		15301.3	15399.6	13895.4	0.0726652
60.6891	18691.4	14127.1	13840.3	0.0759575		19886.1	19794	17361	0.0889751		15339.6	16445.3	14151.1	0.0690775		18475.8	16885.5	13298.2	0.0792858
60.7757	19178.4	11704.4	14332.8	0.0736079		19331.2	20535	19030.9	0.0918703		16038.3	16289.8	14202.3	0.0699713		16922.8	16600.4	17431.5	0.0830257
60.8623	17718.1	12372.3	14256.9	0.0721945		19393.8	20769.3	20265.5	0.0942592		14471.1	15525.4	13964.4	0.0661073		15952.6	14975.8	13756.4	0.0728096
60.9488	17667.3	13747.5	15487.7	0.076354	0.00959182	20452.2	21404.7	17653.9	0.0928277	0.00912334	16340.7	15223.7	13850.8	0.0682942	0.00562609	16306.6	14800.2	13552	0.0727671	0.00674244
61.0354	19124.4	12551.6	16280.1	0.0780693		19098.2	19327.8	17866	0.0878068		16035	16418.8	15066.3	0.0714595		16387.1	15087.2	16247.6	0.0777583
61.122	19301.1	13230.8	14308.9	0.0762537		20620.8	19052.2	18918.1	0.091393		15811.4	15173	14967.7	0.0691016		17032.3	14395.5	13478.1	0.0731698
61.2085	18103.5	9622.23	14315.4	0.0684403		20087.6	19380.5	18962.1	0.091142		16778	17279.6	13709.6	0.0718313		17242.6	15188.8	16637.4	0.0799529
61.2951	19035.7	13257.3	14631.4	0.0763899		20837.5	21114.5	19729.6	0.0962136		16037.9	16227.4	13834.9	0.0693245		16457.7	14673	14159.9	0.0737966
61.3817	18537.2	13603.6	13858.4	0.0748836		21206.6	20836.2	19126.2	0.0954141		15561.7	16546.7	15468.8	0.0715453		17339.8	14506.1	12264.9	0.0718742
61.4682	17895.1	12464.3	15823.9	0.0751834		21198.3	19998.9	19281.3	0.0943369		15660.3	16254.9	13513.1	0.0683138		15986.3	15569.4	15084.3	0.0759955
61.5548	19087	13057.2	15071.7	0.0768642		20706.9	19221	18157.6	0.0906043		15401	16891.1	14435	0.0702671		17021	15396.3	15841.6	0.0786332
61.6414	18154.3	11756.6	14117.9	0.071676		20894.6	20361.7	19989.8	0.0955344		15233.1	17023.3	15355.9	0.0715982		15908.9	15030	14787.4	0.0745066
61.728	19000.2	12200.1	15222.3	0.0755729		21493.2	19987.4	17896.6	0.0926192		15555.7	16416.9	14530.1	0.0699296		17055.6	14391.3	15802.6	0.0769885
61.8145	19202.5	12867.8	14235.1	0.0753822		21263.1	19807.4	19236.7	0.0940698		15277.4	16015.2	15256.1	0.0699988		18578.3	15000.7	15223.1	0.0795183
61.9011	18536.3	11880.9	14851.4	0.0736945		21182.8	20855.5	19525.2	0.0960294		16048	16832.8	15357.2	0.0725391		18033.5	14544.1	13622.7	0.0752789
61.9876	17743.7	11448.7	13194.2	0.0690026	0.0158719	20784.8	19622.4	19697.7	0.0937543	0.00304393	15833.5	16284.5	14996.4	0.0708496	0.00294862	16018.9	14539.4	14650.8	0.0736639	0.00402737
62.0742	17972	12813	13352.4	0.0718528		21409.2	19293.8	18818.8	0.0928448		16283.3	15733.3	15666.4	0.0717044		16312.8	15557.4	14372.9	0.0753487
62.1608	18585	13373.1	15319.2	0.0769644		20970	20226.3	19502.7	0.094681		16834.2	16562	14643.4	0.0722407		17388.1	14823.8	13627.7	0.0746912
62.2474	19620.7	13044.6	15356.5	0.0781763		21414.5	20818.4	18167.1	0.0942145		16605.1	16571.8	14184.2	0.0712205		18556.8	14643.3	13881	0.0767142
62.3339	18944.1	10657.8	14179.9	0.0712739		21678.6	20170.9	19490.6	0.0956808		15218.9	17127.2	14720.1	0.0707768		17013.5	15875	14817.7	0.0777327
62.4205	19177	12323.8	14590.3	0.0750332		21121.8	20328.2	18520.7	0.0935449		16979	16820	14231.5	0.072227		15495.5	15425.1	15256.6	0.0752412
62.507	18736.8	13127.2	16230.2	0.0782941		22447.7	19495.1	20894.2	0.098016		16022.4	17706.5	15290.4	0.0737142		15727.4	15658	14632.6	0.0749819
62.5936	18802	12883	13539.9	0.073623		22267.2	21091.4	19831.3	0.0985665		15340.8	16683.7	15085.1	0.0708422		18344.1	14441.6	14822.7	0.0775733
62.6802	18433.1	12474	15324.6	0.0752622		21006.8	20078.5	18899.2	0.0935664		16637.1	16780.8	14999.8	0.0728095		18015.2	15558.1	15289.9	0.0796178
62.7668	19962.9	13064.3	14182.4	0.076854		22447.1	20471	20614.5	0.099101		16151.7	17379.9	13894.1	0.0713176		16431	15978.8	15348.8	0.077818
62.8533	20016.8	12552.1	15772.3	0.0786963		21658.6	21431.9	19332	0.0973693		17933.8	16982.7	16106.9	0.0767277		15017	15203.8	15719.8	0.0748557
62.9399	18131.7	13018.8	16437.7	0.0774705	0.0127197	21346.8	20245.9	20853.7	0.0974068	0.00258048	16823	17077.3	14187.3	0.0723128	0.00721899	16241.3	13977.4	15603.7	0.0746633	0.00570656
63.0265	18405.1	11289	16440.8	0.0751045		22064.9	21340.5	22061.1	0.102117		17557.5	17023.3	15212.9	0.0748785		17005.5	15746.5	14803.1	0.0774864
63.113	19127	12986.1	14695.4	0.0762012		21614.8	21456	19416.1	0.0974698		15649.5	16636.7	14416.9	0.070231		16490.7	16042.1	15158.6	0.0777085
63.1996	18727.4	12204.8	15524.7	0.0756287		21805.4	20882.3	19949.2	0.0977039		16321.5	17656.2	15155.2	0.0738847		16214.3	15747	15195.4	0.0768372
63.2862	18912.7	12231.2	16225.2	0.0771137		22153.1	22343.6	19784.4	0.100268		17068.7	16915	15503.2	0.0744171		17455.9	14793.9	15275	0.077437
63.3727	20449.9	11070.4	15869.8	0.0771479		22135.5	20573.8	19984.7	0.0977929		16572.6	17195	15506.8	0.0740976		17501.9	16694	15161.9	0.0804239
63.4593	19053	11559.3	16764.8	0.0771268		21962.9	21350.8	18852.4	0.0969694		16758.5	16362.5	14463.3	0.0715561		17420.3	15850.7	15339.7	0.0792065
63.5459	18926.4	12256.5	17233.9	0.0788193		22328.9	21505.1	19314.5	0.0985018		15815.9	18522.5	14477	0.0734074		18718.9	15782	15806.1	0.0819705
63.6324	18227.7	12614.9	16442.3	0.0769766		20650.7	20621.7	20535.5	0.0964105		16382.2	16433.8	15999.1	0.0734068		16069.8	16634.8	15999.1	0.079358
63.719	19562.4	12935.4	15390	0.0779582		22264.8	20849.7	20978.4	0.0999749		16665.8	17351.5	14814.3	0.0734316		17501.5	15850.2	14664.4	0.0782376
63.8056	18036.7	13734.6	16673.4	0.0788649		22308.1	21659.9	20808.2	0.101041		17053.9	17514.4	15392	0.0751289		15993.6	16785.9	16283.5	0.0799433
63.8921	19895	13953.6	14241.7	0.0782877		23527.5	22037.3	21077.9	0.103952		16038.7	16814.9	15826.3	0.0732037		18256.6	16008.6	13404.1	0.0776725
63.9787	17907.7	12515.1	14463.7	0.0730722	0.0133361	22374.2	21111.3	21014.1	0.100609	0.00355066	17158.8	15812.3	13951	0.0705603	0.00726674	17699.6	15073.2	15295.2	0.0783223	0.00711956
64.0653	18345.9	11927	15911	0.0751843		23336.5	21330.5	20057.2	0.10096		16827.3	17825.9	15263.6	0.0750637		15983	15657.1	14830.6	0.0757195
64.1518	19624.4	14157.6	15672.4	0.0805085		22486.6	21522.6	19778.6	0.0994991		16663.6	17028.7	16159.3	0.0749656		16497	15101	16427.9	0.0782536
64.2384	18017.5	13179.8	13976.9	0.0735406		23045.8	21837.8	21061.4	0.102864		16224.4	17734.6	15613.2	0.0745456		17964.5	16019.9	15553.1	0.0807166
64.325	19833.9	13769.9	16518.3	0.0815954		23351.6	22564.2	20011	0.102835		17398.9	17172.8	16437.9	0.076707		18543.4	17933.9	15777.8	0.0851447
64.4115	19012.3	13587.3	15769.2	0.0787412		22503	21529	20951.4	0.101364		17323.5	17290.4	16311	0.0765796		16564.4	15411.6	15971.9	0.0781265
64.4981	20244.2	14641	15531.3	0.0820746		22030.4	22237.7	21541.3	0.102652		16748	18193.8	15008.1	0.0751134		19069.7	16120.8	14275	0.0805993
64.5847	21514.6	12270.4	17864.7	0.0840822		23697.9	20856.7	20674.7	0.101747		17392.8	17477	16115.4	0.0766703		16074.2	14613.7	15520.4	0.0752919
64.6712	20518.9	11979	15424.6	0.0780147		22759.5	21443.2	20945.4	0.101621		16359.1	18354.5	16573.5	0.0771243		17234	15189.4	15656.4	0.0783412
64.7578	19257.6	14081.9	16138.8	0.0805473		22892.9	22834.4	21833.3	0.105384		18517.9	19270.8	17217.3	0.0827168		16783.5	16130.4	16047.2	0.0797773
64.8444	18016.6	14729.8	14808.6	0.0774163		24442.1	21801.2	21787.4	0.106117		18238.5	18097.6	16151.1	0.078929		17524.2	15909.5	14176.1	0.0775756
64.9309	19438.3	12962.4	15077.6	0.0772915	0.0161273	22829.2	22685.2	21372.6	0.104333	0.00375592	17894.9	17423.9	15538.9	0.0764785	0.00562446	17603.2	17496.4	16347.5	0.0838281	0.00340302
65.0175	19659	11814.8	17291.6	0.0793869		23536.4	22242.1	21274	0.104592		17377.9	19188.1	15566.2	0.0783951		18270.6	16153.1	15562.4	0.0814475
65.1041	18922	14733.3	14880.8	0.0790137		23844.6	22433.7	21808.3	0.106205		18116.7	17468	16397.8	0.07817		17736.2	17114.9	15568.1	0.0821532
65.1906	19569.6	14566.4	16727.9	0.082803		22368	21705.7	19933.7	0.0998416		18049.7	18334.4	16634.1	0.0797274		17674.9	17488.2	16624.2	0.0843825
65.2772	19282.7	14418.5	15787.3	0.080564		23729.8	23765.5	21730.8	0.107982		17769.2	18748.5	16101.1	0.0791268		18194	16399.1	14956.6	0.0807365
65.3638	21040.8	13790.2	17361.3	0.0849657		23421	22892.6	21404.2	0.105629		17253.5	18995.9	15121.4	0.0772502		17844.5	16031.6	17856.8	0.0842938
65.4503	20892.8	13457.3	15915.7	0.0818293		24046.5	22686.8	21009	0.105667		19358.2	18086.6	15242.4	0.0792295		19100	16736.5	15702.4	0.0839776
65.5369	20875.9	14667	16016.5	0.0839353		23587.4	22039.1	20932.7	0.103822		17051.6	18194.2	16271.6	0.0774704		17423	18001.6	17237.9	0.0858085
65.6235	20107.8	13095.1	14396.3	0.0774884		24156.5	23288.1	21570.1	0.107652		17126.4	18792.9	16910.2	0.0794436		18187	16777.7	14864	0.081191
65.71	19469.3	13317.1	15046.1	0.0778682		23921.9	23449.1	20154.6	0.105329		18501.1	18201.9	15854.3	0.0790344		17764.8	16171.6	17375.8	0.0836083
65.7966	19573.5	14369	14532.5	0.0789141		25083.2	23455.5	21762	0.109658		17467.1	19183.8	16609.7	0.0800919		18308.2	16658.7	16086.6	0.0831868
65.8832	20513.1	14244.8	17200.7	0.0845852		24603.7	23376.5	22346.2	0.109698		18190	19496.7	16851.8	0.0820136		17741.5	15466.9	15225.6	0.0789185
65.9697	20683.5	13417.4	16165.3	0.0818299	0.0179179	24142.9	22310.8	21636	0.106209	0.00607029	18676.7	19190	17434.4	0.0831604	0.00407236	17793.8	17366.4	16872.2	0.0847818	0.00225428
66.0563	20109.3	13369.9	17593.7	0.0831434		24741.1	23409.4	22397	0.110043		18508.1	18754.9	16042.5	0.0801594		19393.8	15737.2	14729.2	0.0812423
66.1429	21246.1	12967.7	17625.9	0.0843918		24005.2	23467.8	23107.2	0.110094		17586.8	18907.9	17381.3	0.0810174		18398.7	18024.2	15112.4	0.0839717
66.2294	20136.3	14713.4	16129.3	0.0829906		25097.4	23431.2	22642	0.111015		18360.4	20292.1	16527.4	0.0829781		18460.3	16077.3	16497.5	0.0831569
66.316	20835.3	13000.9	16595.6	0.0820996		23978	23871.2	21633.7	0.108382		18405.1	19627.4	16823.4	0.0824908		18352.7	16709.7	17305.8	0.085329
66.4026	19752.4	14403.8	17211.1	0.0836227		24722	24370.5	22426.1	0.111558		19490.1	18507	16902.5	0.0825567		19698.8	15808.8	16585.9	0.0848814
66.4891	20869.3	14961.1	15893.8	0.0842037		24944.6	23675.7	23754.2	0.112893		18887.2	19914.7	18218	0.0857451		19989.6	18773.9	15873.1	0.0890251
66.5757	20718	13357.4	16539.6	0.0823978		25276.5	25423.1	23284.4	0.115403		19487.2	19938	17435.8	0.0855062		19178.6	17396.6	17344.9	0.0878575
66.6623	22059.7	13668.3	17318.4	0.086356		25813.4	24877.2	24006.3	0.116515		18789.2	20867	18049.9	0.0867771		18492.8	16524	17413.7	0.0854305
66.7488	21866.7	16636.2	16778.6	0.0899945		26995.1	25544.5	23334.6	0.118352		19850.2	20512.8	17682.8	0.0872878		18955.7	18259	15165.5	0.0853484
66.8354	20135.4	14110.6	16331.3	0.0823363		25845.4	25150.5	22763.7	0.115053		19058.8	21700.7	17825.3	0.0880984		19646.6	17789.7	16546.3	0.0879595
66.922	21500.8	14962.7	17368.3	0.0876345	0.01615	26146.6	25193.9	23990.3	0.117504	0.00505643	20249.8	20195.9	17844.9	0.0876559	0.00619466	18455	17978.8	17027.8	0.0871105	0.00355196
67.0085	21015	15557.6	17161.1	0.0874749		26437.1	24804.9	24365.4	0.117936		19643.4	20082.1	17594.6	0.0861965		18423.6	16933.3	18500.3	0.0877552
67.0951	21274	14477.6	16585.9	0.0852021		26576.7	25360	24411.7	0.119091		20025.7	20727.4	18606.7	0.0892638		18818.1	17710.7	18178.4	0.0891403
67.1817	21068.3	15140.4	17518.6	0.0874645		26765.4	24990.9	24079.9	0.118293		20068.6	20688.8	18885.7	0.0896896		19292.2	18048.3	16973.8	0.0885
67.2682	21137.9	15790	14922.6	0.0844091		26533.5	26177.8	24444.7	0.120351		19617.6	21233	19146.3	0.0902217		18488.2	17030.9	16993.1	0.0855637
67.3548	22283	15919.3	17789.1	0.0911503		25998.2	26340.3	25063.2	0.120735		21141.8	21512.4	18897.3	0.0925597		20036.6	19044.8	18553.4	0.0939104
67.4414	20531.3	14305.4	18948.5	0.0875588		27849	25497.7	24218.9	0.12099		21023.6	22140.9	18726.2	0.0930695		19753.8	17629.7	15861.9	0.0867582
67.5279	21989.3	14275.5	18452.1	0.0890754		25758.3	27268.1	24817.6	0.121425		21020.7	22671.1	18147.6	0.0929925		19746.9	16793.4	16317	0.0861258
67.6145	22430.3	15354.4	18828.8	0.092163		27405.2	26242.7	24398.9	0.121741		20430	21302.9	18526.5	0.0906166		20432.7	19189.3	18374.9	0.0945004
67.7011	21801.5	17686.1	17958.5	0.0935185		27463.2	26283.3	25663.8	0.123868		20659.6	20948.7	18807	0.0908509		19169.1	18518.2	17031.8	0.0891594
67.7876	23435.6	16107.3	19665.4	0.0963872		28179.1	25723.5	25019.4	0.123106		22064.8	22279.5	18898.5	0.0951029		19878.6	18573.5	18249.4	0.0923896
67.8742	22560.3	14514.9	17393	0.0886706		27682.1	25910.6	25535.1	0.123427		21728.7	23808.7	19028.9	0.0970933		19852.4	17246.9	18927.5	0.0912903
67.9608	22700	16009.4	19093	0.0940984	0.0163543	27521.3	26750.8	25629.2	0.124634	0.00445242	21548.5	22514.6	19882.3	0.0961594	0.00600721	21133.5	18588	15193.9	0.0894794	0.0145663
68.0473	21695.3	16699.8	17268.5	0.0906167		29161.1	26621.1	24973.7	0.125967		21910.6	22096.6	18741.2	0.0943595		20759	20051	19028.2	0.0975005
68.1339	21795.5	17121.2	18782.2	0.0939301		27777.4	27718	26897.6	0.12852		22337	23912.1	20451.3	0.100302		20895.8	19091.2	19086.4	0.0962543
68.2205	24686.9	15106.2	20478.1	0.0981174		29537.6	27530.6	25849.2	0.129338		22938.7	23720.1	19680.1	0.0997587		20849.5	19026.8	19493.4	0.0967371
68.307	23556.5	17112.8	20139.9	0.0989934		28873.9	27787.5	26830.6	0.130234		22879.2	23217.1	20231.7	0.0997422		21594.2	18432.6	20333.7	0.0983516
68.3936	23219	18402.9	18206.4	0.0973966		29120.1	28083.6	25540.1	0.129067		23046.9	24151.5	19300.8	0.0999998		20365.9	19089.7	21003	0.0985113
68.4802	23980.1	17200.1	18114.2	0.0965274		29209	29091	25589.2	0.130854		23096.3	25134.2	20881.2	0.103928		20715	20665.4	21041.9	0.101711
68.5667	24147.8	16033.8	19236	0.0967278		30920.8	29567.2	26734.3	0.136053		23115	23837.3	20931.9	0.102083		21575.5	18237.2	20165.6	0.097729
68.6533	24196.3	16737.1	19262.3	0.0979946		29645.5	27668.2	25762	0.129585		23187.1	23655.1	20782.5	0.101692		21714.6	20069	19217.7	0.0993958
68.7399	24122.3	17056.4	18780.8	0.0976103		30715.4	28773.8	28178	0.136747		23930.5	23374.8	21229.4	0.103061		22444.8	20686	21168.5	0.10477
68.8264	24500.9	18261.9	19661	0.101622		30525.4	29258	27375.4	0.135954		25221.9	25921.4	22098.8	0.11014		23307.8	21705.7	20118.6	0.106126
68.913	24765	17576.8	20008.6	0.101502		30456.6	30139.5	28910.4	0.139616		24017.1	26151.2	21851.4	0.108301		21956.8	20139.7	21834.6	0.10417
68.9996	22905.6	17088.8	20377.6	0.0982817	0.0142445	31570.2	30153.2	27600.2	0.139331	0.00941487	25663	25924.2	22136.7	0.110864	0.00954288	21812.1	19702.8	19928.8	0.100117	0.00566089
69.0861	25408.7	18948.3	20531.9	0.105635		30918.2	29271.5	29413.6	0.139767		25251.9	25214	22567.2	0.109825		20800.2	21959.5	19347.6	0.101198
69.1727	25251.1	17616.2	18944.2	0.100625		31603.3	29760.4	30269.6	0.142933		25718.6	25006.5	21995	0.109355		23523.1	20428.7	21838.2	0.107199
69.2593	24189.1	17827.3	21367.8	0.103185		32515.8	29985.3	29533.9	0.14356		25466.1	25717.3	23502.5	0.112311		23479.3	20517.8	20055.6	0.104368
69.3458	25678	19403.6	21036.9	0.107636		32948.2	31200.6	30406.3	0.147491		25637.4	25291.1	23904.1	0.112531		22723.8	18771.4	21072	0.101947
69.4324	25388.7	18159.4	20363.6	0.104044		33768.3	32062.4	29574.7	0.148818		26234.6	27343.5	23711.9	0.116227		23104.7	21530.9	20063.9	0.105422
69.519	27131.4	19507.2	19718.6	0.108025		32302.7	30928.7	29774.6	0.145075		26046.4	27200.2	24085.1	0.116289		23942.1	21551.2	22152.9	0.110223
69.6055	26446.9	20630.5	20989.1	0.110808		32922.2	31740.5	29311.8	0.146585		26840.8	27140.5	23884.2	0.117092		23377.8	19896.9	22151.3	0.106605
69.6921	27240.7	18068.6	22801	0.110879		34380.1	32905.1	30214.2	0.152084		26800.6	27630.1	23628.2	0.117383		23726.4	20669.9	22459.4	0.108935
69.7787	24923.8	19081.6	22923.4	0.108956		33879	32697	30473.4	0.151382		27279.9	27513.7	23448	0.117658		23108.8	21943.8	21899.3	0.109092
69.8652	26216.8	17797.7	21802.6	0.107146		35022.6	33211	32079.2	0.156472		27842.1	28167	25114.1	0.121991		23944.2	21036.4	21984.2	0.109113
69.9518	27310.4	19689.4	20472.4	0.10984	0.0204741	34404.7	32271.3	31201	0.152673	0.00763232	27577.1	28381.2	24649.3	0.121216	0.00886065	25567.2	22022.4	21595	0.11273	0.0106584
70.0384	26571.6	21039.2	22185.3	0.113623		35050.1	33648.2	31623.9	0.156487		28836.4	28365.9	26228	0.12546		24821.2	23580.8	22197.8	0.115036
70.1249	25807.7	20630.1	20984.9	0.10976		36053.2	33645.6	30726.6	0.156648		29205.7	29724.2	24869.9	0.126016		23006.4	21043.6	22908.5	0.109102
70.2115	29181.3	20500.7	23438.1	0.119035		36661	34349.8	31606.9	0.160068		29772.3	30184	26583.7	0.130137		24906.8	22200.6	22275.5	0.113053
70.2981	28926.1	20828.9	23583.8	0.119391		36572.3	34817	32103.8	0.161433		29145.5	30290.8	26243.3	0.128843		23531.2	23584.8	22412.5	0.11329
70.3846	27258.8	19829.3	22228	0.112842		36797.5	35408.7	33227.6	0.16446		30017.5	30917.6	26556.8	0.131568		25035.6	22387.5	21335.7	0.112036
70.4712	26369.4	20477.7	22197.1	0.112399		37932	34966.4	34253	0.167139		29734.9	30482.5	27395.3	0.13175		25208	24205.5	21382.6	0.115356
70.5578	27342.6	21533.4	24323.9	0.119165		38982.4	36187.1	32783.5	0.16839		31124.1	31533.3	27202.5	0.135129		25512.2	22592.9	22635.6	0.115265
70.6443	28994	20846.8	23435.1	0.119288		38861	35026.2	33725.8	0.167859		30102.5	31041.4	27241.9	0.132912		25162.2	24179.5	24589.2	0.120463
70.7309	28509	22601.1	24532.5	0.123141		39028.1	36429	35957.3	0.173789		31376.5	32270.9	28618.3	0.138747		26777.7	23352.8	24368.9	0.12139
70.8175	28932.1	21261.5	24636.6	0.121819		38652	36959.1	35369.1	0.173112		31575.2	32410.7	29948.3	0.141256		25432.4	22904	25325.2	0.120025
70.904	27005.5	20069.4	22757.3	0.113682		40178.9	38241.6	35721.2	0.178043		33200.7	33220.2	28797	0.143186		26427.2	26292.6	26215.5	0.128617
70.9906	29811.6	22915.8	25060.7	0.126634	0.017235	41625.2	38476.7	36015.3	0.181125	0.0131587	33985.5	32852.2	29479.3	0.144839	0.0105748	26532.9	25299.2	25160.7	0.125452	0.00369275
71.0772	28963.8	25401.9	26240	0.131221		41847.2	39042	38198.5	0.185758		33275.8	33834	29969.8	0.145986		26550.8	23893.8	24699.8	0.12244
71.1637	28498	23277.6	25878	0.126415		42784.9	39607.5	36511.8	0.185472		34699.4	34703.2	30452	0.150159		27901.4	26751.6	24818.2	0.129491
71.2503	29226.6	23093.1	24497.6	0.125053		42548	39811	37139.8	0.1864		34067.7	34712.1	31166.6	0.150297		27480.6	25560.1	23644.4	0.124951
71.3369	31083.7	24170	26523	0.133127		43788.3	40143.4	39874.9	0.193119		34858.7	34850.4	31747	0.152567		29061.5	25199.2	24576.2	0.128457
71.4234	32608.9	22514.9	25641.3	0.13148		44585.3	41981.6	39256.8	0.196265		36824.4	36247.3	32294.4	0.158447		28730.8	24669.2	26500.2	0.13019
71.51	31794.8	25181.9	26114	0.135266		43657.4	41593	40744.4	0.196532		36518.9	36247.4	32007.9	0.157557		27802.9	26886.8	26153.8	0.131727
71.5966	31320.1	23245.5	26115.9	0.131344		46138.1	44043.7	39760.4	0.20269		36619.9	36593.5	32116.7	0.158393		29066	27917.9	26118.7	0.135408
71.6831	33134.3	25411.3	27114.3	0.139449		46504.5	43285.8	42450	0.206274		37949.4	37553.6	33510	0.163931		28057.7	26507.8	27019.2	0.132935
71.7697	31645	25171.5	29064.2	0.139808		47266.1	44580.1	42591.6	0.209702		37988.9	37600.3	34095.7	0.164941		29078.4	27077.3	26621.5	0.134877
71.8563	33424	26268.5	27329.6	0.141666		48472.1	45825.3	44232.8	0.216085		38634.2	38635.4	34704	0.168383		30519.4	28826.9	26798.9	0.140365
71.9428	33084.8	23891.3	27563.3	0.137625	0.0226005	48909.1	47853.1	44918.6	0.221	0.00967549	38332.8	39752.2	34718.9	0.169632	0.0117078	30591.8	26470.1	28373.2	0.139208	0.0100838
72.0294	33336.9	26062.5	27261.5	0.141078		51358.8	47261.4	46411.4	0.226227		41023.7	39488.2	35950.3	0.175133		32364.1	27792.6	28565.9	0.144565
72.116	34066.2	25494	28136.5	0.142764		51561.5	50604.1	45165.8	0.229814		41103.8	39815.7	36530	0.176618		30321.3	29500.8	25410.7	0.138879
72.2025	36171.9	25740	29016.4	0.148025		53234.8	51639.1	48000.9	0.238461		41232	41452.7	36622.3	0.179411		32210.4	28240.4	28643	0.14517
72.2891	35126.7	27461.6	29261.5	0.149525		53711.8	52117.3	48993.2	0.241499		42521.7	44000.1	38501.9	0.188008		31513.6	30780.6	29382	0.149377
72.3757	35925.8	29342.3	30671.4	0.156183		56509.2	52847.2	49959	0.248507		43106.3	43232.5	38378.2	0.187546		30614.6	31285.2	29521.6	0.148962
72.4622	35598.1	28204.1	30129.9	0.152915		56952.1	55242.8	49506.9	0.25223		44220.3	44910.5	39334.6	0.193183		30786	29304.3	29735.9	0.146363
72.5488	36663.8	29582.3	30457.3	0.157427		57559.4	54639.3	51691.5	0.255643		44818.5	44266.4	40187.9	0.194397		33779	31085.2	31411.6	0.156872
72.6354	36754.8	28123.1	31623.7	0.157098		59127.1	57791.9	52784	0.26471		47964.8	45369.4	41382.8	0.202584		33862.3	29367.3	31004.8	0.153546
72.7219	37693.7	30863.4	31078.4	0.1622		60430.7	56620.7	55391.3	0.268984		46845.2	47041	42425.3	0.204982		34178.1	31491.9	32008	0.159157
72.8085	38155.7	31205.5	33344.2	0.167198		62600.8	58796.6	55544	0.276001		48308.1	48181.8	42617.5	0.209186		33805.1	30341.3	33287.1	0.158758
72.8951	40164	32543.9	33393.2	0.172726		63838.4	60477.8	57333.1	0.283344		49112.3	50025.9	43520.2	0.214526		34836	33671.7	31559.6	0.16305
72.9816	40152.5	31388.1	34211.9	0.172158	0.0218483	65029.9	64019.6	57421.8	0.290866	0.0193353	51833.6	50697.1	45391.9	0.222442	0.0155115	35301.3	34877.7	34409.3	0.170416	0.00218108
73.0682	40271.1	30875.6	35472.7	0.173569		65862.4	63510.1	60030.6	0.295439		52363.1	52301.7	45783.2	0.22624		35398	33971.5	32474.7	0.165945
73.1548	40785	33404.3	35123.8	0.177954		67153.4	63661.1	58656.3	0.295545		52829.4	53504.1	48211.2	0.2324		36040	33752.7	34695.8	0.170254
73.2413	44232.5	34466.8	37420.8	0.189036		68604.9	65748.6	60571.9	0.304053		54083.3	53970	48200.5	0.234971		39749.6	35930.8	34271.6	0.179156
73.3279	44367.1	34532.7	36613.2	0.188047		70209.6	66728.6	62665.4	0.31135		56088.8	55853.1	49948	0.243446		38517.2	35601.1	37193.2	0.181371
73.4145	45764.4	35107.7	36979.8	0.191855		71146.3	69031.9	64558.9	0.319358		57545.5	56989.6	51579.2	0.249798		39172.9	36785.9	35421.2	0.181483
73.501	46174.8	37134.8	40296.1	0.201222		72288.4	69547.2	65464.5	0.323356		59064.5	58874.2	51022.7	0.25408		39738.9	37264.9	35013.3	0.182521
73.5876	46239.7	36301	38125.4	0.196436		73534.6	70297.1	64980.8	0.325715		60749.6	60084.5	52425.5	0.260543		39983.7	38331.4	37386.6	0.188525
73.6742	47553.1	38672.9	40154.7	0.205739		74741.2	72341.1	69255	0.337452		61630.2	62008.4	55191	0.268919		42025.1	39461.2	38716.3	0.195859
73.7607	48412.9	36817.3	43166.4	0.209021		75949.6	72133.4	66624.3	0.33491		62971.5	62625.3	55615.4	0.272502		42064.9	40226.2	40019.2	0.199293
73.8473	51146.2	38882.1	44013.4	0.218211		76997.7	73805.1	70143.3	0.344641		64684.9	63969.9	58072.9	0.280796		44515.2	40103.5	40422.3	0.203742
73.9339	51715.8	40910.2	42252.4	0.219573	0.0287632	78973.7	75205	70602.6	0.350624	0.0196185	67201.7	66408.3	58612.9	0.28906	0.0214122	45612.7	41036.5	41174.4	0.208276	0.0127247
74.0204	51530.3	40927.3	43602.2	0.221496		79168	77199.4	70350.6	0.353645		68193.9	66658.4	59406.7	0.292122		46912.8	42808.7	42133.1	0.214844
74.107	54209.9	43199.1	45782.4	0.233106		80007.5	76950.1	72036.5	0.357195		69521.3	69498	62099	0.302437		46912.8	44445.5	43268.7	0.219362
74.1936	53620	45155.5	46332.5	0.236226		80954.6	77121.6	71973.6	0.358842		70998.5	73140	63998.6	0.312991		48318.2	45763.4	44672	0.226086
74.2801	57049.3	43746.1	48082	0.242363		82589.1	78695.2	73728.9	0.366584		73133.4	73294.5	65462.6	0.318635		48781.2	46516.8	46335.9	0.230779
74.3667	56994.8	45729.9	49042.2	0.247066		82842	81792	75727.7	0.374927		75832.6	75610.1	65100.1	0.325632		50348.4	48373.7	48600.8	0.240048
74.4533	58897.5	48312.3	52173	0.259465		83783.4	81666.5	76570.2	0.377513		76513.9	75744.8	67384.7	0.330294		53128.3	48717.2	47894.6	0.243987
74.5398	62482.2	48616.6	51791.8	0.265175		85017.3	81962	76908.5	0.380427		78132.4	76870.5	68371.5	0.335905		55091.5	50117.1	50156.7	0.253153
74.6264	63411.9	49665.5	52131.9	0.26895		87049	84254.6	77697.7	0.388403		80576.9	79234.4	71428.9	0.347733		54678.1	51953.9	51660.6	0.257922
74.713	65362.8	53056.9	56041.6	0.284012		87970.2	84938.1	78104.5	0.391541		81812.7	80377.8	71613.8	0.351589		57967.9	52609.4	52681.5	0.266015
74.7995	66924.7	54482.8	56094.4	0.288961		89447.5	86376.5	79354.3	0.398038		84055.4	82823.2	73628.9	0.361669		58405.2	54782.4	53833.7	0.272145
74.8861	68210.9	55032.4	56646.9	0.292849		89320.9	86775.4	81615.3	0.40199		86576.2	84758.1	75389.7	0.371017		59949.5	55731.1	55751.1	0.279332
74.9727	69249.6	55918.4	59439.4	0.300529	0.0337394	89505.7	87432.5	81874	0.403707	0.0184667	87419.6	86407.4	75958	0.37562	0.028626	61865.7	57811.9	56331.7	0.28679	0.0140047
75.0592	73425.6	57547.6	61132.1	0.312735		93104.1	88472.6	82384.4	0.411738		88979.6	88203.8	78563	0.384585		62651	59622.4	58389.7	0.294373
75.1458	73767.5	61982.7	63055.4	0.323642		92633.1	88690.3	83641.4	0.413304		91399.6	89772.9	79142.8	0.391456		65746.3	59808.3	60431.7	0.303047
75.2324	74699.7	62122	64509.4	0.327754		93001.1	89628.2	84965	0.417405		92534.2	90084.5	81226.6	0.396764		67720.4	61413.1	63471.2	0.313831
75.3189	76938.3	63740.5	65333.1	0.335374		93560.6	89190.8	84552	0.416952		94692.3	93876.8	83933.7	0.409783		70049.9	62919.6	63749.6	0.320535
75.4055	79174.8	64201.4	67076.5	0.342603		95098.5	91602.6	85460.7	0.42453		96874.5	93554.1	83447.6	0.411848		69812.5	64917	67863.1	0.330105
75.4921	80981.8	65551.2	70516.5	0.353342		94207.2	92143.5	85361.3	0.423828		97087	96150.4	85705.5	0.419467		72011.6	68152	66072.8	0.336042
75.5786	82382.9	69520.2	72022.6	0.364536		95493	92965.2	87417.3	0.430323		100038	97761.5	86375.2	0.427335		73357.1	70344.6	71419.9	0.35052
75.6652	85231.8	71004.7	73810	0.374501		96135.3	91461.9	86309.7	0.427252		99897.8	98065.3	86872.9	0.428329		74321.2	70795.8	71468.6	0.352906
75.7518	85921	71759.5	74204.4	0.377493		96842	92689.1	87270.1	0.431767		101499	100017	88375.3	0.435931		77818	71506.5	72285.6	0.361092
75.8383	90114.5	73266.2	78231.1	0.393328		96107.6	92968.5	86907	0.43049		102987	101528	90304.7	0.443342		78816.5	72630.7	75654.5	0.37004
75.9249	89886.1	74119.3	75313	0.389595	0.0428734	98576	93720.3	87294.8	0.436118	0.0264803	103424	101328	90581.9	0.444115	0.0310799	81847.7	75501.9	75333.6	0.379135	0.0181512
76.0115	92015.4	76734.3	79345.1	0.403882		97791.1	95774.6	88329.4	0.439712		104354	102243	91820.4	0.448752		81972.6	76249.2	77101.1	0.383436
76.098	92458	78093.5	79515	0.407092		98254.9	94606.6	88795.7	0.439341		107233	103644	91111.3	0.454122		84249.3	77181.4	80057	0.393481
76.1846	94236.3	78757.9	81666.9	0.414571		99008.5	94981.4	89410.3	0.44206		105339	102916	92992.3	0.453008		85359.7	78866.5	79110.3	0.396493
76.2712	94253.6	78785.3	82315.9	0.415701		98521.5	94959.8	89793.8	0.441865		106799	103688	93451.4	0.457055		84863.8	81106.8	82101.6	0.40421
76.3577	94993	79777.8	83953.5	0.421186		98557.2	96483.9	89924.7	0.444502		107472	104418	94378	0.460558		86147.5	80493.7	81376.6	0.404121
76.4443	98231.3	81915.6	85643.6	0.432689		98933.1	95478.3	90014.2	0.44366		108817	105475	95511.2	0.465875		88529.2	81404.4	83449.8	0.412864
76.5309	98874.9	81783.6	86814.2	0.435428		99047.8	96220.3	89549.8	0.444271		109421	105857	96321.7	0.468575		88755	80907.7	84829.5	0.41467
76.6174	99225.5	84045.1	87142.6	0.440215		99167.2	95595.6	89583.4	0.443535		109369	105813	93825.9	0.464679		89593.2	82847	85583	0.420424
76.704	99149.1	83316.7	87907.2	0.440149		100602	97110.1	92376	0.452492		109140	106044	95676.7	0.467463		93054.1	83673.3	85978.8	0.428055
76.7906	99057.1	83707	87627.4	0.44018		99646.7	97201.1	90082.3	0.447566		108942	106913	97067.4	0.470565		90249.3	84399.2	87193.4	0.426646
76.8772	98906.1	84413.1	88619.6	0.442698		100036	95656.9	91140.5	0.447416		110230	106999	95948.9	0.470948		91959.4	83476.3	86962.1	0.427552
76.9637	100372	85573.7	87541.2	0.445219	0.0392488	98950.5	97510.8	91100.7	0.448552	0.0195556	111241	108033	97451.8	0.476284	0.0325516	93598.7	84218	86773.5	0.431124	0.0237059
77.0503	99714.6	84570.2	88541.3	0.444143		101167	98577.5	89791.1	0.45163		111048	109110	97021.2	0.476966		91442.4	86587.4	89565	0.43602
77.1368	100740	85804	90030.8	0.450246		99806.4	97306.5	90634	0.44884		110969	108180	97437.5	0.476074		93789.4	86862.3	90561.2	0.441915
77.2234	100247	88146	88933.9	0.45147		100855	96543.1	90977.8	0.449821		112806	109671	97246.5	0.480793		92976.4	85798.6	88471	0.435452
77.31	100150	86447.8	89139.7	0.448883		100547	97485.1	89978.3	0.449252		112093	109948	97721.4	0.480852		94535	86060.3	89484	0.440068
77.3966	101835	86483.1	90603.7	0.454067		101543	96659.6	90773.1	0.450758		112871	109490	98455.7	0.482435		94419.2	85405	88697	0.43753
77.4831	102781	86544.7	91260.3	0.456775		100675	98277.5	91045.8	0.452351		113147	109789	99491.2	0.484858		94700.4	87529.7	87557.8	0.439593
77.5697	102271	88212.9	92003.3	0.459871		102102	98745.3	92080.8	0.456922		112958	109925	98111.3	0.482702		94444.2	89116.3	92526.6	0.449857
77.6562	101889	88549.9	91614.3	0.459165		101843	99712.4	91301.6	0.456812		113479	110666	99216.5	0.486263		93906.7	87085.8	90509	0.442385
77.7428	103207	87757	92190.7	0.460957		102269	96984.6	92866.8	0.455662		113531	111240	100693	0.489425		94662.5	89339.7	89099.5	0.444993
77.8294	103911	88504.8	90774.2	0.461015		101767	98036	91769.1	0.454808		114932	111911	99674.6	0.491008		95920.6	88593.4	92291.6	0.451028
77.916	103437	89867.4	94005.3	0.46772		102381	99262.6	92553.6	0.458901		115276	112675	99915	0.493036		96574.9	90231.4	93629.8	0.456944
78.0025	104795	87750.3	95558.7	0.469015	0.0416707	102198	99119.7	92181.8	0.457813	0.0240076	115554	111868	101629	0.49482	0.0325483	96297.2	90510.7	91764.5	0.453907	0.0148804
78.0891	104740	88269.4	92809.1	0.465293		102977	99142.9	92247.8	0.459168		116023	112962	101683	0.49725		97109.4	90183.5	92280	0.455537
78.1757	104154	88581.3	92950	0.465076		103345	99888	93663.2	0.463111		115796	112341	101836	0.496206		97743.6	92233.2	93169.4	0.461359
78.2622	107171	88847.3	94026.4	0.472174		103468	99252.8	93059.6	0.461371		116502	114685	102730	0.502136		97886.8	90197.1	94235.4	0.460012
78.3488	105648	89691.9	93936.8	0.470923		103158	100600	92654.9	0.462359		116956	114075	103560	0.503149		97023.7	91613.9	94814.5	0.461858
78.4354	106501	89369.7	94069.2	0.472003		104104	99809.8	94122.5	0.464891		117514	114259	102493	0.502661		99300.2	92141.3	94408.3	0.465765
78.5219	108108	92331.1	93030.5	0.477748		104588	101123	93400.3	0.466566		116571	114546	101673	0.500442		99823.6	91990.8	95605.6	0.468323
78.6085	105064	90197.6	96128.8	0.474364		104405	100774	95173.3	0.468503		119025	115169	102280	0.505979		100580	92778.2	97348.8	0.47368
78.6951	107395	91964.1	95707.8	0.48035		105658	101769	96290.2	0.47375		118257	116254	104337	0.509552		98819.4	93802.5	94856.2	0.468418
78.7816	107424	92251.5	95020	0.479745		105461	102001	95121.7	0.471985		119565	115147	105225	0.511187		101664	92988.6	96095.1	0.473746
78.8682	109817	91684.7	97371.9	0.486546		104943	101093	95247.3	0.469954		120195	116229	104940	0.513334		101170	93417.7	97441.5	0.475834
78.9548	111313	92359.9	96671.7	0.488941	0.0485194	106089	104582	95396.9	0.477418	0.0270819	120881	118037	105413	0.517795	0.0371435	102089	93602.2	98003.7	0.478548	0.0207483
79.0413	109428	92976.5	96222.9	0.486146		105882	102659	96823.5	0.476321		119823	118582	106870	0.519215		101901	95052.7	97650.1	0.480029
79.1279	109691	93145.1	98213.1	0.490089		107514	103490	96202.9	0.479194		122300	118814	106728	0.523076		102303	94844	99011.9	0.482562
79.2145	111488	93171.3	97247.9	0.491485		108732	105693	98195.2	0.487639		121521	118686	107086	0.52225		105629	98092.7	98054.9	0.491715
79.301	110151	92939.9	96861.4	0.488303		108869	104305	98254.5	0.485779		123006	118859	106743	0.524229		104253	97259.1	99006.7	0.489667
79.3876	111005	95595.5	98558.4	0.496778		109585	105128	97887.3	0.487608		122905	119835	108773	0.528596		104677	97953.1	102077	0.496492
79.4742	112703	95022.2	98552.1	0.498598		110541	106066	98512.3	0.491537		123327	120866	108318	0.530098		105400	100444	101256	0.500392
79.5607	112179	96548.3	100152	0.502835		109613	104934	97569	0.486852		124154	121673	109704	0.53464		106093	100466	102172	0.503048
79.6473	112236	96455.3	99682.4	0.502012		110244	107323	99226.2	0.494147		125636	121505	110272	0.537469		107155	99700.9	103012	0.504901
79.7339	114361	96641.7	99554.2	0.505566		111264	109256	101036	0.501578		126180	122047	110240	0.539054		106584	100912	101706	0.503814
79.8204	113424	95853.8	100978	0.505076		112161	107973	99508.3	0.498592		125967	122850	110759	0.540721		108509	102022	102427	0.509936
79.907	114284	96043.3	102263	0.508876		112387	109045	100526	0.502205		127956	124673	112178	0.548586		109577	102536	104330	0.515613
79.9936	115859	99769.7	100977	0.515414	0.043765	114283	110656	102596	0.510904	0.0279928	128508	126219	113252	0.553357	0.0371162	110464	101989	106594	0.519856	0.0207393
80.0801	117106	97868.7	104358	0.519853		114443	111025	103127	0.512555		128947	125282	113098	0.552376		112809	104502	107078	0.528561
80.1667	117483	97998.9	105262	0.52215		116076	111030	103681	0.515976		130747	126760	113427	0.557802		111862	104403	107198	0.527051
80.2533	115946	100435	107062	0.526543		115198	110706	103619	0.514005		132220	127615	113691	0.5617		111734	104274	105909	0.524532
80.3398	118987	99839.1	103777	0.525176		116735	112518	104356	0.520378		130783	129089	115189	0.564009		112974	103998	107812	0.529203
80.4264	119904	102582	104230	0.531872		116927	111782	104431	0.519646		133718	129199	117118	0.571487		113866	106491	109956	0.538212
80.513	120810	100460	105516	0.531986		117255	114368	106444	0.527331		132635	129483	117040	0.570169		115301	108840	109939	0.544351
80.5995	122395	102827	106024	0.539245		118530	115194	106445	0.530611		133763	131172	116979	0.574313		116086	110243	109772	0.547644
80.6861	122441	103810	108734	0.545335		119673	116494	108596	0.537775		135651	133522	118457	0.582907		117798	109259	112735	0.553657
80.7727	123712	103225	108668	0.546344		121563	115632	110192	0.541869		136847	133564	120951	0.588521		117667	110692	114762	0.559082
80.8592	123586	103517	108796	0.546822		123242	118806	109002	0.547582		138218	133885	121336	0.591643		119349	111678	112360	0.559515
80.9458	124327	105758	110401	0.554289	0.0471931	122644	118406	111136	0.549355	0.0272375	138931	135932	121028	0.59533	0.043258	120668	112414	113288	0.564377	0.0221626
81.0324	126309	106054	111857	0.560367		125259	119648	112758	0.557901		140954	136621	122907	0.602235		120932	115080	116236	0.573955
81.1189	126117	106893	111825	0.561368		124844	121930	112315	0.560123		140721	138277	124476	0.606734		122627	115937	117668	0.580446
81.2055	128148	107658	113795	0.569129		127047	123817	113865	0.56892		142938	139025	126049	0.613559		123576	116983	119812	0.58719
81.2921	129630	109353	114853	0.57602		128981	124064	115953	0.57558		144736	141168	127108	0.621076		124911	119028	119985	0.592978
81.3786	131781	111384	114508	0.582268		128784	124661	116512	0.577076		145809	142588	127068	0.624766		126196	118819	122507	0.598843
81.4652	131614	113170	116321	0.587854		130776	126081	116952	0.583082		146903	144703	129110	0.632662		127855	120711	121700	0.603313
81.5518	134843	112640	117196	0.593672		132754	128355	119703	0.594007		148579	146443	131628	0.641586		128815	122166	124092	0.611145
81.6383	134219	113354	119557	0.597663		134190	128904	119218	0.596346		150904	146306	132386	0.646017		129192	124097	126229	0.618387
81.7249	136176	113893	118828	0.600541		136427	131598	122485	0.609135		150803	148732	133411	0.651054		131952	123286	127982	0.62442
81.8115	137192	115514	124660	0.614326		137507	132078	124983	0.615463		155105	151294	135267	0.664167		133543	127395	129181	0.635661
81.898	140875	116724	123702	0.620732		139343	135268	124778	0.622985		155706	151024	137114	0.667443		136032	128469	129336	0.641719
81.9846	142550	119624	125328	0.630827	0.0582892	143180	136484	125971	0.632727	0.0405955	156982	152794	139719	0.67594	0.040624	136612	130059	132000	0.649597	0.0164515
82.0712	142320	119803	125978	0.631802		144500	137398	129812	0.642203		158733	154691	139791	0.681533		139998	131918	132998	0.659769
82.1577	144133	123623	128328	0.644798		145869	140850	131811	0.652843		161435	158136	141813	0.693818		140256	133590	136779	0.669073
82.2443	147148	124587	131363	0.656218		148365	142828	132137	0.66033		164139	159343	143037	0.70154		142359	135063	139779	0.679789
82.3309	148920	125467	131883	0.661382		149911	144730	134662	0.669648		164021	161889	146291	0.710083		144622	135438	140163	0.684714
82.4174	151408	128454	132697	0.671618		150961	147098	136940	0.67853		167893	163676	147350	0.720186		146685	140122	140122	0.695641
82.504	154037	131803	135532	0.685966		155169	148843	139045	0.6911		169284	163679	149918	0.726145		147261	140598	140651	0.698215
82.5906	157007	128645	136036	0.686479		157624	151649	140611	0.701749		171198	165694	149991	0.732162		150131	142343	145387	0.713454
82.6771	157154	132260	138504	0.696622		160889	153774	142661	0.713354		172684	169213	151313	0.741676		152584	145298	145968	0.723212
82.7637	159456	133133	140616	0.705228		161796	155869	146332	0.723764		174193	172579	154800	0.754251		154572	145987	149571	0.733445
82.8503	162176	134180	143832	0.716598		166873	158252	147523	0.737257		176406	173491	155494	0.759994		157135	147727	150396	0.741798
82.9368	163137	135823	144737	0.722308	0.068026	167860	159186	149929	0.744007	0.0419626	179574	175226	159474	0.773353	0.0477104	159765	148735	151692	0.749839	0.0279098
83.0234	165130	138491	145731	0.731516		170016	162373	152992	0.757118		183598	178711	161017	0.786963		160865	151974	155240	0.76269
83.11	166841	143433	150383	0.74992		172682	166304	155942	0.77201		183313	180226	163582	0.792671		163578	154275	157425	0.774422
83.1965	169422	144287	150354	0.755464		175830	168460	156434	0.78105		187794	183436	166131	0.808071		165042	157416	159517	0.785332
83.2831	172121	145248	151707	0.763624		179887	171920	159900	0.798183		189828	186030	168827	0.819083		167364	158742	159448	0.791165
83.3697	173323	147758	152548	0.771037		183918	176188	164508	0.818315		194491	189843	171051	0.835174		168999	161689	163066	0.804524
83.4562	175346	147936	155963	0.780178		189933	181713	168376	0.842349		197316	192629	174512	0.848817		171819	163508	164412	0.814277
83.5428	178365	150463	159053	0.794237		194907	185585	174715	0.866037		201347	197598	178281	0.868017		173951	164015	168124	0.824624
83.6294	179036	152209	159888	0.799532		200283	190925	180527	0.891816		204621	200137	181910	0.882215		176533	169205	170012	0.840365
83.7159	182984	153429	161584	0.810705		206487	199704	185603	0.923106		210739	207040	186338	0.908456		178982	172630	172384	0.853801
83.8025	185961	157912	163316	0.82567		213624	204692	192578	0.952899		216773	212790	192235	0.935045		184826	173886	178160	0.874782
83.8891	191527	158039	170044	0.845891		216115	208893	195413	0.96776		222007	218531	196763	0.958358		191553	180893	182398	0.904065
83.9756	196314	163793	171307	0.865108	0.0831543	219693	212169	196413	0.98001	0.0555949	227259	221603	202651	0.979729	0.0581458	195457	185857	188646	0.928693	0.0241395
84.0622	202408	168700	176405	0.891316		221818	213347	198633	0.988627		230174	224668	204032	0.990799		200748	191262	196013	0.958127
84.1488	211052	175990	180983	0.924708		221924	213976	199571	0.991234		230296	226225	204181	0.993547		204671	193607	198842	0.972949
84.2353	216151	182848	188586	0.95655		222396	213891	198038	0.989447		230953	225673	204410	0.994049		206127	197315	199500	0.982436
84.3219	220574	185981	195719	0.980463		222955	214465	199434	0.993393		232041	226035	204302	0.996067		206661	197424	201614	0.986929
84.4085	221345	187991	198438	0.989415		222506	213391	201231	0.993822		233248	225774	205971	1		208503	196999	204245	0.993523
84.495	221377	189513	198604	0.992216		224072	216452	200566	1		231763	225534	204112	0.994611		209488	199220	202991	0.996704
84.5816	221122	188882	199086	0.991557		223005	214153	200862	0.995211		232196	225862	204414	0.996208		208116	197763	204598	0.994713
84.6682	221684	191571	201021	1		224120	214658	199853	0.996165		231801	224581	205431	0.995218		209105	198306	205363	0.998456
84.7547	221822	189743	199256	0.994376		223477	215089	199539	0.995344		231221	226106	205608	0.996906		207827	200619	203558	0.997201
84.8413	221546	190393	199560	0.99548		223105	213565	200507	0.993897		229665	224322	202095	0.9866		207662	197824	205875	0.996154
84.9279	221409	191061	199771	0.996688	0.0763165	223778	214855	200445	0.996861	0.055094	230320	225327	204168	0.992212	0.0626342	207911	200327	205484	1	0.0189304
85.0144	221781	189992	199624	0.995314		223393	214665	199246	0.994094		229589	224412	203704	0.98904		208914	199941	204199	0.998912
85.101	222111	191039	201126	1		221817	214039	200131	0.992041		229952	223888	201166	0.984982		208405	199296	205981	0.999934
85.1876	222617	189467	200268	0.996868		221696	213908	200130	0.991645		229822	224686	202997	0.98874		207822	197976	203713	0.993139
85.2741	218866	189564	199186	0.989158		221077	213904	198037	0.98741		229596	223809	202081	0.985704		207090	197976	205787	0.995328
85.3607	219900	189533	197670	0.988323		222242	213551	198955	0.990107		228442	224211	203223	0.98629		208165	199364	204411	0.997097
85.4473	219319	188954	198567	0.987895		223376	213011	198393	0.990157		229106	223129	200769	0.981972		205995	197766	204169	0.990562
85.5338	220271	188579	199261	0.989965		221607	212193	198006	0.985518		228269	222281	201345	0.980303		207186	196761	203572	0.989893
85.6204	218686	188188	198759	0.985931		219599	212256	199270	0.984457		227024	221119	201500	0.976918		206267	197214	203677	0.989305
85.707	217604	188380	196691	0.981113		220523	211412	198118	0.982784		227342	220765	198930	0.972998		205979	197694	204073	0.990263
85.7935	218943	187081	198908	0.984789		220431	212526	196471	0.98181		226767	221267	200976	0.975966		205878	196818	204390	0.989187
85.8801	217853	187333	197469	0.981083		219259	210868	196689	0.977736		224810	219735	199330	0.968243		205810	195681	203114	0.985146
85.9667	218102	186638	195788	0.977621	0.0790427	217761	210791	196475	0.974944	0.0507842	225613	219780	199515	0.969796	0.0617937	205962	197174	200642	0.983798	0.0216373
86.0532	216987	187688	195108	0.976407		218881	209966	195703	0.974201		225120	218949	199096	0.967175		204281	196687	202771	0.983734
86.1398	217831	185200	196337	0.975732		218718	209882	196825	0.975566		224904	217716	198537	0.964157		205407	195127	201227	0.980511
86.2264	216278	183593	197076	0.971791		218009	210514	195888	0.973984		223154	217520	197198	0.959216		204760	194866	201669	0.979752
86.3129	215814	185795	195090	0.971386		218761	210391	196074	0.975256		222272	217179	198944	0.960002		204025	193039	200952	0.97441
86.3995	216274	185283	194661	0.970603		217973	209469	196054	0.972555		222440	216337	197782	0.957242		204243	193411	200082	0.973953
86.4861	215068	182981	193193	0.962502		215489	209268	195093	0.966869		221054	216013	196092	0.952129		203025	193408	199995	0.971822
86.5726	213717	185378	192580	0.963206		216856	207270	196069	0.967406		222123	216307	195808	0.953749		202689	192614	200324	0.970516
86.6592	214506	183591	193997	0.96389		216248	207496	193139	0.96224		221148	216040	195178	0.950937		201586	192321	200017	0.967743
86.7458	213739	183998	191243	0.95882		215565	207114	193125	0.960558		220846	214889	193818	0.946706		202022	192232	197857	0.964789
86.8323	214559	180819	192769	0.957464		215326	207540	192891	0.960486		220456	215695	193385	0.94668		202365	193318	198426	0.968043
86.9189	212569	181416	190449	0.95142	0.0782787	214445	206535	193123	0.957904	0.0504384	219397	215870	193016	0.944796	0.0646093	199995	192544	198299	0.962713	0.0190909
87.0055	212224	181293	192235	0.953566		215035	206990	193373	0.959925		218749	213641	192683	0.93997		200169	189974	197007	0.956704
87.092	212787	180901	190197	0.950526		214385	205849	191615	0.954389		218081	213873	192084	0.938412		200610	190875	197126	0.959085
87.1786	209482	179416	191840	0.945402		212262	204549	191196	0.948395		217173	212262	193315	0.936476		198884	189471	198771	0.956665
87.2652	209912	179863	189354	0.942784		213680	206048	191772	0.953845		215611	211185	191879	0.930349		198302	189040	195436	0.949581
87.3517	209299	178924	188825	0.939395		212963	204105	191581	0.949397		217136	209869	191546	0.93016		199267	188502	195944	0.951104
87.4383	209853	179758	187527	0.939542		212213	204637	190566	0.947474		215929	210438	190665	0.927877		197532	188023	194756	0.945561
87.5249	209784	179731	189070	0.941896		212161	205309	189416	0.946646		214657	210344	189291	0.923757		197619	187567	193249	0.942503
87.6114	207283	176881	187505	0.930639		212220	201600	189529	0.941131		215334	208679	190369	0.923892		196557	186928	191858	0.937464
87.698	206974	175701	186732	0.926958		212434	202665	189123	0.942492		214145	207779	189920	0.920076		196093	187244	194114	0.940901
87.7846	207965	177611	185392	0.929497		211058	201732	188914	0.938564		214216	207048	189194	0.917992		196824	185533	193681	0.938599
87.8711	207015	176958	185002	0.926255		208891	201724	186323	0.931131		213095	208462	188101	0.916788		196451	185622	192804	0.936708
87.9577	204335	175436	185670	0.920501	0.071563	209908	202452	187536	0.935745	0.0533065	211478	206584	188537	0.912187	0.0545083	195583	185856	192595	0.935334	0.0243543
88.0443	205391	175051	184229	0.919246		207783	201042	186584	0.928745		211221	206985	187055	0.910175		195896	182583	191639	0.928952
88.1308	206215	173578	183029	0.916237		209434	200748	186657	0.930976		210333	206615	187077	0.908318		194093	182061	191123	0.924324
88.2174	203493	172652	183762	0.911492		207852	200029	185313	0.925291		211307	205432	185513	0.905652		194559	182736	189972	0.924305
88.304	203800	172834	182530	0.910283		208969	198654	187397	0.928137		209904	204449	187984	0.90578		193914	182526	189537	0.922204
88.3905	203854	172909	182382	0.910252		207392	199544	185877	0.924695		209317	204925	185735	0.902229		192715	183603	189210	0.921475
88.4771	203000	172111	181791	0.9066		206247	197235	185703	0.919038		208877	202891	184589	0.896787		192925	181800	190620	0.921174
88.5637	203744	172549	182172	0.909145		206979	198020	184427	0.919413		208771	202108	184765	0.895715		192483	180570	190040	0.917506
88.6502	202414	172239	181928	0.906077		206073	198421	185560	0.920392		206984	202677	183978	0.8927		191790	178864	190201	0.91386
88.7368	201676	171819	181363	0.903271		205327	196370	182611	0.911429		206917	202054	183525	0.890981		190674	180270	188111	0.910925
88.8234	200196	170909	181574	0.899723		205542	199231	183736	0.917982		206929	201159	182220	0.887691		191241	179288	187698	0.909577
88.9099	199417	168970	179811	0.892429	0.0753675	204501	197635	184017	0.914306	0.0487873	206845	200930	181930	0.886783	0.0587283	191561	179484	186592	0.908615	0.0296727
88.9965	198759	171115	180180	0.89545		204373	197475	182460	0.911428		206476	200225	183054	0.886858		191420	178736	186964	0.907772
89.0831	199487	168557	178778	0.890189		204493	196966	183061	0.91176		205230	199249	183056	0.88352		189957	177382	185168	0.900257
89.1696	198333	169326	177452	0.887405		203403	196215	183207	0.909116		205020	199670	181227	0.881086		189470	177795	188948	0.906295
89.2562	199213	166581	177926	0.885139		201757	194462	180963	0.900314		202891	198886	180167	0.875111		187737	176992	184569	0.895029
89.3428	197940	167787	178205	0.885486		202245	194658	183069	0.904665		202389	198271	178585	0.871054		186748	175689	186346	0.894189
89.4293	196770	168184	178378	0.884508		201411	194000	181838	0.900419		202898	197075	181539	0.874464		187713	176644	186167	0.897025
89.5159	196351	166562	175496	0.876494		201408	195805	182217	0.90382		202033	196922	179167	0.869364		186441	174666	185195	0.890147
89.6025	195993	166208	175462	0.875278		199974	193787	180865	0.896326		200545	195619	178878	0.864733		186237	173371	184448	0.886486
89.689	194605	166745	177223	0.876763		200456	192939	179693	0.893928		200315	196103	178901	0.86515		186078	174251	183172	0.885582
89.7756	194392	164470	174110	0.867643		200382	192808	178246	0.89135		200153	195434	177377	0.86161		187107	172986	182160	0.883549
89.8622	192931	165988	175616	0.870187		200287	192468	179381	0.892441		199585	193908	176844	0.85766		185956	174248	182405	0.884128
89.9487	193223	164279	173697	0.864757	0.0721017	199627	192248	178861	0.890259	0.0492611	199972	194353	176049	0.857713	0.0564325	184459	172922	182440	0.879586	0.0301178
90.0353	192212	163289	171901	0.858575		197780	191707	178684	0.886258		198148	194339	176845	0.856147		184496	173096	182267	0.879647
90.1219	193418	163588	172890	0.862635		198600	191286	178411	0.886454		197756	192853	176014	0.852073		183260	172333	179886	0.87251
90.2085	191567	162290	173026	0.857731		198389	191372	179139	0.887395		197896	192174	175489	0.850474		182214	170281	179718	0.86719
90.295	189563	161565	174189	0.855181		195277	189377	177023	0.876128		197096	189893	174708	0.844667		183920	170445	181750	0.873549
90.3816	190131	161051	172675	0.852805		195675	189442	175887	0.875077		196887	190736	174088	0.844686		181947	171710	178671	0.867377
90.4681	189738	159866	171041	0.847575		196990	189463	175729	0.876916		196408	190225	174504	0.843823		182914	169754	178658	0.865747
90.5547	190057	160330	172454	0.851152		196086	190999	176727	0.879458		194103	190453	173186	0.838719		181386	167815	179641	0.861696
90.6413	189755	160243	170890	0.847971		196303	188545	176236	0.875204		194374	189257	174042	0.838615		181864	168699	181772	0.867387
90.7279	188972	159990	172007	0.848103		195124	188467	175073	0.87143		194678	189091	172193	0.836042		180200	169535	176197	0.856955
90.8144	188394	157068	170319	0.839659		193520	187437	173740	0.86524		194378	187872	172415	0.834092		180546	166139	177256	0.853711
90.901	187957	158243	168671	0.838176		192577	187331	174235	0.864376		192638	187448	171468	0.829413		180320	167289	178468	0.857192
90.9875	185962	158194	167624	0.833145	0.0689609	193668	187793	173084	0.865002	0.0496181	192094	187953	171386	0.82923	0.0494334	178287	167146	176736	0.850825	0.0294993
91.0741	185636	157322	168792	0.833094		192780	185667	173706	0.861273		191962	186834	169829	0.825008		179620	165669	178278	0.853103
91.1607	186387	158044	167540	0.833455		191529	185509	173591	0.858894		191011	186094	170782	0.823898		178704	165606	177294	0.849904
91.2473	183335	157449	168156	0.828521		191972	185749	173617	0.860001		190658	185370	169833	0.820851		179843	164879	176490	0.849265
91.3338	185558	156028	165496	0.825497		191565	185391	173321	0.858347		190189	186817	170342	0.823088		178857	163493	175520	0.843819
91.4204	182987	156862	166110	0.823668		190452	184331	171822	0.852617		189260	184350	168611	0.815378		177155	162049	173910	0.836069
91.507	183329	156149	164904	0.821099		189514	183185	171916	0.849515		189685	183494	168763	0.814959		176610	163354	173759	0.837061
91.5935	182753	154965	164750	0.817984		189673	183841	170817	0.849071		188479	182697	167892	0.810636		176743	162898	174370	0.837531
91.6801	182483	153702	164885	0.815708		189405	183951	171269	0.849531		186700	182003	166731	0.805171		176838	160931	174032	0.83393
91.7667	181801	151244	165881	0.812218		189687	182608	169258	0.844739		187269	182652	165433	0.805052		175889	160138	174062	0.831142
91.8532	182084	152576	162816	0.809857		189294	181932	169806	0.843926		188593	182292	165370	0.806408		174676	162496	172014	0.829669
91.9398	180524	152908	162874	0.807954	0.0683004	186416	182124	169890	0.839868	0.0401283	186116	180786	165632	0.800813	0.0479434	174873	159535	173384	0.827399	0.0413448
92.0264	179632	151714	162137	0.803359		186082	181983	169184	0.838024		184808	180565	165478	0.79828		174559	161725	169563	0.824231
92.1129	180100	151228	162691	0.804231		186214	181154	169540	0.837492		186134	181470	164802	0.800618		172331	160544	170972	0.82097
92.1995	178339	152031	162788	0.802829		187331	180869	166833	0.834568		184598	179443	163868	0.793857		173588	157575	170507	0.817421
92.2861	179932	150541	159781	0.798101		186580	180754	166860	0.833258		185827	179944	163818	0.796382		173382	159608	169916	0.819436
92.3726	177324	151092	161151	0.796983		186110	180439	167825	0.833541		183458	178983	163452	0.790826		172177	158216	169733	0.814907
92.4592	177648	149349	158370	0.790146		184882	178718	166672	0.827141		183480	177634	163687	0.789183		171796	158152	169181	0.813284
92.5458	177287	149432	159337	0.791267		184162	179488	166350	0.826717		182563	178129	161923	0.785896		171233	157913	170003	0.813316
92.6323	176507	147634	158575	0.78583		184216	177200	164451	0.82027		183214	176091	161662	0.783417		171161	157545	169770	0.81222
92.7189	175614	149838	158093	0.78718		184164	178185	166092	0.824286		182351	177196	160761	0.782427		168775	156712	169120	0.805913
92.8055	176066	148272	159592	0.787806		182729	176643	165467	0.818668		180603	176085	160258	0.777371		169623	155492	166506	0.801048
92.892	175126	147371	157314	0.7811		182517	176916	164861	0.817818		179693	174563	160415	0.773949		169210	156123	166427	0.801275
92.9786	174256	148837	158009	0.783201	0.0628677	181593	177455	163299	0.814779	0.0448933	180876	174753	162270	0.778803	0.042778	169464	155108	167311	0.801476	0.037845
93.0652	173550	147473	155525	0.775788		181790	177086	164216	0.815941		179364	174207	159074	0.770904		169386	155357	166740	0.800824
93.1517	171863	145270	155812	0.769923		180676	174996	163378	0.809635		179302	174335	159677	0.77191		169481	152934	166301	0.796316
93.2383	171562	146891	154668	0.770212		180046	174340	162477	0.806227		178547	174373	159812	0.771033		167423	154150	164916	0.792687
93.3249	172254	144796	157604	0.772704		179241	174576	162706	0.805695		178545	172065	158407	0.765446		168722	152521	163177	0.789315
93.4114	171382	142926	153062	0.760846		178703	172896	163090	0.802834		178155	172121	156770	0.762482		168014	151774	164778	0.789555
93.498	169532	142380	155070	0.760215		178596	174870	161750	0.803656		177143	170943	158052	0.761117		167026	151078	163317	0.784429
93.5846	170982	144290	154025	0.763984		178283	173766	161063	0.800375		175988	172008	156169	0.75815		167307	151552	164518	0.787617
93.6711	169332	144955	152717	0.760251		177832	172772	160700	0.797554		176022	170885	156455	0.756942		164866	149812	162767	0.777951
93.7577	167694	141443	152036	0.750759		177314	172743	159551	0.794909		175191	170891	155386	0.754096		164849	150747	163355	0.780404
93.8443	168546	142221	151761	0.752965		177823	173316	160823	0.798581		173638	169501	155196	0.749384		165582	151905	161453	0.780387
93.9308	169699	141251	153434	0.755987	0.0697059	176638	170337	159593	0.790166	0.0403283	173716	169340	156008	0.75048	0.0416127	164169	150330	162076	0.776533	0.0364617
94.0174	167764	140279	150644	0.746711		177954	171422	159272	0.793412		173203	168711	155075	0.74736		163307	149929	163318	0.776499
94.104	166815	140280	147412	0.739909		175980	171121	156747	0.785925		171740	168865	154432	0.744424		163892	148088	160171	0.769324
94.1905	167511	140260	151747	0.748064		175016	170381	159590	0.787701		172989	167442	154775	0.744677		162776	147263	160401	0.766536
94.2771	167429	138718	148352	0.739894		174843	170787	157713	0.785136		171598	166669	154872	0.74157		161449	149129	159444	0.765854
94.3637	166499	137095	149942	0.738327		175458	170613	156620	0.784118		172172	166840	152790	0.73956		161319	146758	159722	0.762234
94.4502	165753	135911	147730	0.731582		175033	167809	156367	0.778688		172049	166879	151935	0.738146		161294	145386	156663	0.754973
94.5368	165223	138821	148285	0.736361		173626	168603	156302	0.777631		169289	165046	151946	0.731258		160181	146188	158132	0.75686
94.6234	164411	137906	147521	0.732307		173255	168496	156536	0.777248		169031	164533	152045	0.730246		159483	144469	158229	0.75308
94.7099	163856	137351	147522	0.730502		171131	167614	155805	0.77142		168102	164566	151211	0.727645		159203	144448	156474	0.749729
94.7965	163554	137458	147634	0.730366		172520	167196	154889	0.771506		169388	164412	150871	0.728835		158661	144153	157998	0.75085
94.8831	163177	135781	147414	0.726664		173063	166449	155444	0.772053		168419	164039	150110	0.725672		159385	144132	156020	0.748771
94.9696	160099	134887	146199	0.718219	0.0616719	170491	166667	154967	0.767638	0.0378494	167664	162901	150863	0.723959	0.0390653	158464	143136	156965	0.747189	0.0413071
95.0562	161172	134922	145733	0.719265		170601	166302	154255	0.76613		167291	162568	149482	0.720823		157570	142802	155792	0.743277
	unmodified Nuc d(fluorescence)/dT					H2BacNuc d(fluorescence)/dT					H3acNuc d(fluorescence)/dT					H4acNuc d(fluorescence)/dT
Temperature	unmodified #1	unmodified #2	unmodified #3	normalized average	SD	H2BacNuc #1	H2BacNuc #2	H2BacNuc #3	normalized average	SD	H3acNuc #1	H3acNuc #2	H3acNuc #3	normalized average	SD	H4acNuc #1	H4acNuc #2	H4acNuc #3	normalized average	SD
60.0851	79.7911	25.0389	20.9205	0.00172898	0.00135559	477.437	334.88	360.499	0.0139756	0.00271681	65.4359	114.953	113.625	0.00386575	0.00111285	-7.30209	64.0819	105.919	0.00223899	0.00236353
60.2349	91.3919	28.2145	28.435	0.00203546		486.759	350.694	366.706	0.0143491		78.5776	127.302	120.548	0.00429194		-1.57991	67.174	101.663	0.00230172
60.3847	102.618	30.9729	38.9606	0.00237245		495.855	367.187	373.874	0.0147395		92.9078	140.722	127.163	0.00474378		6.36551	72.4497	99.2074	0.00244986
60.5346	113.779	33.2416	52.7429	0.0027466		505.146	384.303	381.843	0.0151491		108.191	155.212	133.986	0.00522494		16.4829	79.5326	98.6185	0.00267846
60.6844	124.95	35.0983	69.5786	0.0031572		514.878	401.898	390.395	0.0155766		124.259	170.7	141.614	0.00574015		28.7607	88.2912	99.6306	0.00298188
60.8342	135.949	36.7637	88.8555	0.00359638		525.087	419.814	399.408	0.0160192		141.078	187.062	150.5	0.00629326		43.2874	98.8819	101.796	0.00335734
60.9841	146.451	38.577	109.723	0.00405261	0.00226221	535.655	437.951	408.926	0.0164747	0.00237351	158.768	204.162	160.772	0.00688574	0.00101174	60.2334	111.644	104.711	0.00380629	0.00115172
61.1339	156.178	40.9536	131.313	0.00451587		546.413	456.316	419.12	0.0169432		177.554	221.897	172.176	0.00751587		79.7403	126.89	108.198	0.00433252
61.2837	165.074	44.3091	152.925	0.00498147		557.257	475.031	430.201	0.0174274		197.647	240.21	184.176	0.00817862		101.794	144.682	112.401	0.00493868
61.4336	173.392	48.9824	174.11	0.00545136		568.234	494.281	442.321	0.0179321		219.102	259.065	196.172	0.00886635		126.143	164.715	117.77	0.00562335
61.5834	181.68	55.2134	194.63	0.00593312		579.566	514.224	455.524	0.0184621		241.706	278.386	207.76	0.00956994		152.275	186.302	124.945	0.00637877
61.7332	190.665	63.1892	214.322	0.00643708		591.618	534.885	469.727	0.0190211		264.969	298.018	218.903	0.0102805		179.44	208.459	134.551	0.0071897
61.8831	201.052	73.1282	232.953	0.0069727	0.00348887	604.815	556.059	484.756	0.0196098	0.00215856	288.255	317.758	229.949	0.0109914	0.00176258	206.729	230.072	147	0.008034	0.00176876
62.0329	213.309	85.3641	250.137	0.00754573		619.547	577.293	500.41	0.0202249		310.972	337.433	241.511	0.0117008		233.201	250.119	162.349	0.0088854
62.1827	227.525	100.387	265.335	0.00815671		636.072	597.966	516.511	0.02086		332.74	356.974	254.258	0.0124115		258.054	267.912	180.254	0.00971867
62.3326	243.388	118.813	277.93	0.00880133		654.466	617.452	532.955	0.0215074		353.468	376.43	268.724	0.0131301		280.816	283.266	200.058	0.0105157
62.4824	260.301	141.246	287.377	0.00947218		674.644	635.292	549.744	0.0221605		373.37	395.934	285.182	0.0138646		301.437	296.515	220.943	0.0112693
62.6322	277.596	168.033	293.387	0.0101609		696.415	651.321	566.997	0.0228165		392.927	415.664	303.602	0.0146234		320.221	308.363	242.097	0.0119819
62.7821	294.761	199.013	296.07	0.0108598		719.549	665.703	584.93	0.0234773		412.803	435.794	323.707	0.0154137		337.613	319.617	262.869	0.012662
62.9319	311.558	233.411	295.935	0.0115618	0.00170572	743.857	678.908	603.811	0.0241493	0.00250544	433.711	456.457	345.116	0.0162418	0.00232039	354.01	330.935	282.912	0.0133192	0.00149745
63.0818	328.002	269.933	293.813	0.0122609		769.225	691.629	623.875	0.0248422		456.254	477.727	367.534	0.0171126		369.685	342.68	302.242	0.0139625
63.2316	344.241	307.03	290.755	0.0129522		795.607	704.693	645.232	0.0255668		480.779	499.613	390.897	0.01803		384.809	354.91	321.158	0.0145993
63.3814	360.455	343.196	287.954	0.0136338		822.956	718.947	667.801	0.0263315		507.313	522.092	415.416	0.0189968		399.515	367.474	340.091	0.0152351
63.5313	376.786	377.202	286.679	0.0143084		851.154	735.154	691.322	0.0271409		535.604	545.146	441.5	0.0200149		413.953	380.136	359.432	0.0158742
63.6811	393.296	408.214	288.178	0.0149824		880.018	753.913	715.454	0.027996		565.265	568.81	469.585	0.0210853		428.334	392.738	379.396	0.0165203
63.8309	409.945	435.811	293.545	0.0156645		909.359	775.68	739.913	0.0288964		595.951	593.222	499.981	0.0222094		442.982	405.341	399.948	0.0171781
63.9808	426.62	459.911	303.598	0.0163634	0.00339621	939.063	800.843	764.602	0.0298444	0.00329119	627.503	618.652	532.764	0.0233896	0.00206415	458.36	418.271	420.834	0.0178551	0.000926512
64.1306	443.204	480.641	318.843	0.017086		969.144	829.796	789.652	0.0308464		660.026	645.512	567.737	0.0246302		475.033	432.043	441.702	0.0185613
64.2804	459.709	498.194	339.516	0.0178385		999.783	862.958	815.381	0.0319133		693.866	674.333	604.496	0.0259374		493.559	447.23	462.24	0.0193078
64.4303	476.397	512.75	365.644	0.0186274		1031.32	900.742	842.216	0.0330592		729.506	705.714	642.561	0.0273191		514.313	464.318	482.276	0.0201043
64.5801	493.826	524.508	397.051	0.0194605		1064.22	943.498	870.654	0.0342995		767.417	740.246	681.576	0.0287846		537.377	483.598	501.836	0.0209562
64.7299	512.776	533.811	433.37	0.0203483		1098.95	991.438	901.249	0.0356492		807.95	778.435	721.456	0.030344		562.517	505.116	521.146	0.021864
64.8798	534.157	541.303	474.097	0.0213053	0.00152253	1135.94	1044.56	934.579	0.0371202	0.00360436	851.284	820.65	762.429	0.0320075	0.00178037	589.244	528.692	540.61	0.0228241	0.00132433
65.0296	558.896	548.061	518.64	0.0223508		1175.48	1102.58	971.163	0.0387187		897.453	867.128	804.935	0.0337845		616.916	553.982	560.78	0.0238305
65.1795	587.803	555.651	566.333	0.0235083		1217.71	1164.87	1011.36	0.0404432		946.41	918.031	849.462	0.035683		644.901	580.597	582.317	0.0248783
65.3293	621.431	566.021	616.424	0.0248019		1262.69	1230.54	1055.33	0.0422855		998.106	973.487	896.392	0.0377089		672.755	608.268	605.925	0.0259673
65.4791	659.982	581.221	668.06	0.0262509		1310.52	1298.49	1103.05	0.0442339		1052.57	1033.62	945.949	0.0398672		700.348	636.991	632.251	0.0271046
65.629	703.326	603.045	720.293	0.0278651		1361.4	1367.63	1154.45	0.0462767		1110.01	1098.56	998.218	0.0421634		727.879	667.055	661.762	0.0283033
65.7788	751.132	632.692	772.144	0.029643		1415.64	1436.98	1209.52	0.0484057		1170.82	1168.4	1053.21	0.0446045		755.775	698.92	694.677	0.0295787
65.9286	803.035	670.586	822.697	0.0315727	0.00341249	1473.62	1505.77	1268.36	0.0506175	0.00460417	1235.61	1243.18	1110.94	0.0471986	0.0029291	784.547	733.02	730.986	0.0309435	0.00125312
66.0785	858.759	716.405	871.197	0.0336356		1535.78	1573.47	1331.19	0.0529136		1305.01	1322.71	1171.51	0.049953		814.697	769.6	770.554	0.0324064
66.2283	918.144	769.319	917.126	0.0358112		1602.54	1639.87	1398.22	0.0552992		1379.51	1406.57	1235.1	0.0528714		846.709	808.663	813.236	0.0339718
66.3781	981.115	828.267	960.264	0.0380806		1674.19	1705.07	1469.55	0.0577798		1459.35	1494.09	1302.06	0.0559522		881.071	850.013	858.918	0.0356424
66.528	1047.6	892.177	1000.74	0.0404299		1750.81	1769.39	1544.99	0.0603583		1544.38	1584.45	1372.75	0.0591878		918.278	893.374	907.5	0.0374197
66.6778	1117.43	960.067	1039.06	0.0428503		1832.25	1833.36	1624.05	0.0630331		1634.2	1676.8	1447.52	0.062566		958.775	938.498	958.863	0.0393048
66.8276	1190.22	1031.09	1076.04	0.0453359		1918.19	1897.51	1706	0.0657982		1728.21	1770.39	1526.52	0.0660714		1002.9	985.209	1012.84	0.0412977
66.9775	1265.23	1104.48	1112.68	0.0478804	0.00373438	2008.28	1962.4	1790.04	0.0686464	0.00411351	1825.81	1864.65	1609.73	0.069688	0.00541746	1050.87	1033.41	1069.17	0.0433963	0.000738222
67.1273	1341.39	1179.55	1150.05	0.0504734		2102.23	2028.65	1875.5	0.0715738		1926.45	1959.25	1696.88	0.073401		1102.78	1083.06	1127.37	0.0455948
67.2771	1417.34	1255.51	1189.1	0.0530989		2199.91	2096.98	1962.05	0.0745834		2029.7	2054.09	1787.52	0.0771972		1158.6	1134.13	1186.74	0.0478828
67.427	1491.69	1331.48	1230.7	0.0557377		2301.34	2168.26	2049.76	0.0776866		2135.13	2149.27	1881.07	0.0810649		1218.13	1186.55	1246.43	0.0502449
67.5768	1563.35	1406.47	1275.59	0.0583713		2406.7	2243.54	2139.14	0.0809042		2242.34	2244.95	1976.92	0.0849929		1280.96	1240.2	1305.51	0.0526609
67.7267	1631.67	1479.57	1324.38	0.0609865		2516.37	2324.05	2231.06	0.0842658		2350.91	2341.28	2074.54	0.0889704		1346.46	1294.86	1363.06	0.0551064
67.8765	1696.59	1550.02	1377.53	0.0635786	0.00658752	2630.95	2411.19	2326.67	0.087809	0.005615	2460.49	2438.38	2173.55	0.0929897	0.00629785	1413.87	1350.22	1418.31	0.0575561	0.00157271
68.0263	1758.56	1617.48	1435.39	0.0661536		2751.21	2506.51	2427.23	0.0915761		2570.93	2536.37	2273.83	0.0970488		1482.37	1406	1470.81	0.0599889
68.1762	1818.42	1681.99	1498.2	0.0687271		2878.07	2611.57	2533.96	0.0956116		2682.38	2635.46	2375.49	0.101153		1551.26	1462.01	1520.61	0.0623932
68.326	1877.22	1744.02	1566.09	0.0713219		3012.57	2727.92	2647.99	0.0999597		2795.26	2736.07	2478.8	0.105319		1620.01	1518.33	1568.38	0.0647716
68.4758	1936.05	1804.35	1639.03	0.0739631		3155.97	2857.07	2770.43	0.104666		2910.36	2838.92	2584.13	0.10957		1688.39	1575.31	1615.28	0.0671423
68.6257	1995.87	1863.84	1716.81	0.0766731		3309.77	3000.51	2902.58	0.109783		3028.73	2945.08	2691.93	0.113939		1756.46	1633.63	1662.81	0.0695356
68.7755	2057.51	1923.33	1799.02	0.0794687		3475.84	3159.86	3046.1	0.115371		3151.64	3055.91	2802.77	0.11847		1824.56	1694.06	1712.52	0.0719885
68.9253	2121.73	1983.48	1885.04	0.0823615	0.00490444	3656.43	3336.92	3203.16	0.121504	0.00832559	3280.5	3173.02	2917.39	0.123211	0.00735738	1893.16	1757.37	1765.8	0.0745372	0.00314098
69.0752	2189.38	2044.86	1974.19	0.0853612		3854.15	3533.67	3376.34	0.128269		3416.81	3298.09	3036.84	0.128218		1962.76	1824.07	1823.82	0.0772112
69.225	2261.49	2108.08	2065.78	0.0884814		4071.95	3752.28	3568.45	0.135758		3562.06	3432.84	3162.49	0.133552		2033.91	1894.35	1887.42	0.0800328
69.3748	2339.37	2174.01	2159.29	0.0917442		4312.89	3995.01	3782.25	0.14407		3717.73	3578.87	3296	0.139274		2107.29	1968.2	1957.27	0.0830201
69.5247	2424.59	2243.81	2254.44	0.0951839		4579.96	4264.03	4020.2	0.153293		3885.39	3737.8	3439.29	0.145452		2183.84	2045.58	2033.84	0.0861919
69.6745	2518.93	2318.91	2351.36	0.098846		4875.76	4561.24	4284.24	0.163506		4066.81	3911.36	3594.41	0.152159		2264.76	2126.75	2117.5	0.0895739
69.8243	2624.28	2400.84	2450.61	0.102786		5202.18	4888.07	4575.66	0.174763		4264.09	4101.53	3763.46	0.159476		2351.49	2212.45	2208.65	0.0932012
69.9742	2742.53	2491.18	2553.25	0.107065	0.00540049	5560.25	5245.27	4895.06	0.187093	0.0118955	4479.64	4310.56	3948.47	0.167491	0.010704	2445.57	2303.94	2307.76	0.097119	0.00333129
70.124	2875.41	2591.47	2660.84	0.11175		5949.99	5632.87	5242.42	0.200495		4716.11	4540.89	4151.36	0.176296		2548.61	2402.86	2415.49	0.101381
70.2738	3024.48	2703.28	2775.41	0.116912		6370.37	6050.11	5617.09	0.214941		4976.15	4794.96	4373.91	0.185982		2662.18	2511.01	2532.63	0.106044
70.4237	3191.07	2828.17	2899.46	0.122625		6819.25	6495.39	6017.82	0.230371		5262.12	5075.09	4617.76	0.196631		2787.83	2630.16	2660.17	0.111168
70.5735	3376.42	2967.7	3035.84	0.128968		7293.4	6966.22	6442.59	0.246694		5575.86	5383.23	4884.45	0.208314		2927.01	2762.02	2799.27	0.116812
70.7234	3581.79	3123.55	3187.65	0.136021		7788.51	7459.13	6888.49	0.263781		5918.62	5720.9	5175.31	0.221085		3081.08	2908.11	2951.28	0.123035
70.8732	3808.6	3297.57	3358.04	0.143875	0.0115177	8299.32	7969.6	7351.58	0.281469	0.0171996	6291.04	6089.07	5491.54	0.23498	0.0163985	3251.41	3069.94	3117.72	0.129896	0.00388338
71.023	4058.55	3491.89	3550.08	0.152624		8819.74	8492.1	7826.84	0.29956		6693.36	6488.2	5834.07	0.250022		3439.51	3249.06	3300.25	0.137461
71.1729	4333.62	3708.9	3766.68	0.162368		9342.96	9020.14	8308.27	0.317824		7125.58	6918.31	6203.52	0.266217		3647.16	3447.24	3500.7	0.145805
71.3227	4636.04	3951.11	4010.56	0.173209		9861.5	9546.39	8789.05	0.336003		7587.53	7378.9	6600.09	0.283561		3876.61	3666.66	3721.11	0.155015
71.4725	4968.21	4220.97	4284.19	0.185249		10367.5	10062.9	9261.82	0.35382		8078.8	7868.96	7023.37	0.302029		4130.62	3909.93	3963.83	0.165199
71.6224	5332.56	4520.63	4589.72	0.198579		10852.7	10561.1	9719.05	0.370989		8598.67	8386.87	7472.33	0.321577		4412.36	4180.02	4231.5	0.176476
71.7722	5731.35	4851.8	4928.94	0.21328		11309.3	11032.8	10153.3	0.387225		9145.87	8930.39	7945.24	0.342136		4725.18	4480	4526.99	0.188976
71.922	6166.39	5215.65	5303.24	0.22941	0.0216739	11729.7	11469.6	10557.7	0.402257	0.0220017	9718.43	9496.66	8439.77	0.363612	0.0269514	5072.38	4812.7	4853.27	0.202822	0.00576734
72.0719	6638.89	5612.87	5713.5	0.247009		12106.8	11864	10925.6	0.415835		10313.5	10082.2	8953.11	0.385884		5456.81	5180.39	5213.29	0.218127
72.2217	7149.22	6043.78	6160.1	0.266091		12434.5	12209.5	11251	0.427735		10927.2	10682.7	9481.96	0.408802		5880.61	5584.55	5609.81	0.234978
72.3715	7696.93	6508.47	6642.79	0.286647		12707.6	12500.2	11528.5	0.43776		11554.7	11293.1	10022.5	0.432186		6345.1	6025.85	6045.12	0.253433
72.5214	8280.64	7006.78	7160.59	0.308644		12922	12731.4	11753.2	0.445749		12189.9	11907.7	10570	0.455817		6850.77	6504.11	6520.76	0.273519
72.6712	8898.06	7538.01	7711.69	0.332014		13074.5	12899.7	11921.1	0.451572		12825.8	12519.5	11119.1	0.479442		7397.23	7018.36	7037.18	0.295223
72.821	9545.78	8100.5	8293.19	0.356649		13163.1	13002.5	12029.3	0.455141		13454.4	13120.9	11663.2	0.502768		7983.08	7566.77	7593.49	0.318488
72.9709	10219.1	8691.25	8900.95	0.382385	0.0341627	13186.7	13038.3	12075.9	0.456405	0.02156	14066.9	13703.3	12194.5	0.525463	0.0391631	8605.61	8146.47	8187.18	0.343203	0.0104926
73.1207	10911.7	9305.56	9529.42	0.408995		13145.3	13006.9	12060.5	0.455355		14653.7	14257.3	12704.3	0.547166		9260.51	8753.28	8813.93	0.369191
73.2706	11615.7	9936.88	10171.6	0.436184		13039.9	12909.1	11984.1	0.452022		15204.6	14773	13183.1	0.567485		9941.55	9381.39	9467.53	0.396201
73.4204	12321.2	10576.8	10819.1	0.463585		12872.5	12746.9	11848.3	0.446476		15709.1	15239.8	13620.7	0.58601		10640.4	10023	10139.9	0.423902
73.5702	13016.4	11215.1	11462.1	0.490761		12645.8	12523.1	11655.9	0.438816		16156.2	15647.1	14007	0.602324		11346.7	10668.4	10821.3	0.45188
73.7201	13687.9	11840.1	12089.6	0.517215		12363.3	12241.8	11410.2	0.429168		16535.3	15984.8	14332	0.616021		12048	11305.9	11500.2	0.479647
73.8699	14321	12439	12689.5	0.542401	0.0421546	12028.7	11907.3	11114.4	0.417671	0.0177506	16835.7	16243.2	14586.7	0.626717	0.0459816	12730.1	11922.2	12164.1	0.506651	0.0171177
74.0197	14900.4	12998.2	13248.7	0.565745		11646.3	11524.7	10772.5	0.404481		17048	16414.1	14762.8	0.634071		13377.6	12503.3	12799.3	0.532299
74.1696	15410.8	13504.4	13754	0.58667		11220.6	11099.5	10388.2	0.389761		17164.1	16490.5	14853.8	0.637799		13974.6	13034.6	13391.4	0.555974
74.3194	15837.8	13944.6	14192	0.604616		10756.6	10637.3	9966.02	0.373693		17177.4	16467.7	14854.9	0.637687		14505.2	13502.2	13925.5	0.577061
74.4692	16168.5	14306.8	14550.4	0.61907		10259.7	10144	9511.05	0.356473		17083.9	16342.5	14763.1	0.633605		14954.5	13893.1	14387.2	0.594977
74.6191	16392.3	14580.1	14818.1	0.629585		9736	9625.88	9029.06	0.338315		16881.8	16114.4	14577.5	0.625508		15309.4	14195.9	14762.9	0.609197
74.7689	16501	14755	14986	0.635792		9192.13	9089.11	8526.49	0.319449		16572.2	15785	14299.4	0.613451		15558.7	14401.3	15040.3	0.619274
74.9187	16489.4	14824.1	15047	0.637423	0.0372875	8635.28	8540.23	8010.28	0.300121	0.0120393	16159.3	15358.9	13932.3	0.597593	0.0444955	15694.1	14502.4	15209.7	0.624859	0.0247433
75.0686	16355.4	14782.3	14997	0.634318		8073.09	7985.98	7487.57	0.280589		15649.9	14843.5	13482.5	0.578205		15710.2	14494.6	15263.9	0.625719
75.2184	16100.1	14627.1	14834.4	0.626438		7513.4	7433.32	6965.43	0.261112		15054.2	14249.1	12958.4	0.555664		15604.7	14376.4	15199.3	0.621751
75.3683	15727.8	14359.5	14561	0.613882		6964.02	6889.33	6450.66	0.241948		14384.6	13588.3	12371.1	0.530452		15378.8	14149.2	15015.9	0.612993
75.5181	15246.2	13984.2	14182.2	0.596891		6432.4	6361.07	5949.73	0.223349		13656.1	12876.3	11733.6	0.50313		15037.6	13818.2	14717.8	0.599639
75.6679	14666.5	13509.8	13706.5	0.575857		5925.48	5855.36	5468.81	0.205552		12885	12129.2	11060.8	0.474322		14589.4	13391.8	14313	0.582033
75.8178	14003	12948.2	13146	0.551308		5449.53	5378.61	5013.87	0.188778		12088.9	11364.1	10368.1	0.444687		14046.6	12881.9	13813.2	0.560668
75.9676	13273.2	12314.5	12515.5	0.52389	0.0208533	5010.15	4936.58	4590.7	0.173232	0.00800673	11285.2	10597.9	9671.74	0.41489	0.0319363	13424.4	12303.5	13233.1	0.536162	0.0247554
76.1174	12496.2	11625.5	11831.9	0.494335		4612.21	4534.32	4204.85	0.159099		10491.1	9846.98	8987.19	0.385575		12740.9	11673.5	12589.9	0.509237
76.2673	11692.5	10899.5	11113.7	0.463427		4259.88	4176.08	3861.33	0.146538		9722.81	9126.28	8329.02	0.357344		12015.7	11010.8	11902.7	0.48068
76.4171	10882.7	10154.8	10379.5	0.431961		3956.65	3865.27	3564.36	0.135682		8994.94	8449.17	7710.12	0.330733		11269.2	10334.6	11191	0.451308
76.5669	10086.6	9409.62	9647.73	0.400707		3705.29	3604.58	3317.08	0.126634		8320.22	7827	7141.26	0.306202		10522.1	9663.77	10474.4	0.421933
76.7168	9322.09	8680.67	8935.43	0.37038		3507.75	3395.93	3121.37	0.119461		7709.19	7268.96	6630.9	0.28412		9793.93	9015.86	9771.47	0.393322
76.8666	8604.85	7983.22	8257.74	0.341611	0.0128496	3365.03	3240.49	2977.81	0.114198	0.00706648	7170.03	6781.92	6185.13	0.264767	0.0195692	9102.75	8406.51	9099.43	0.366176	0.016556
77.0164	7947.56	7330.73	7627.45	0.314937		3277.09	3138.64	2885.8	0.11084		6708.41	6370.51	5807.86	0.248327		8464.32	7848.87	8473.63	0.341105
77.1663	7359.93	6734.69	7054.77	0.290788		3242.9	3089.94	2843.76	0.109351		6327.61	6037.06	5501.01	0.234902		7891.56	7353.42	7907.2	0.318609
77.3161	6848.81	6204.5	6547.27	0.269494		3260.59	3093.11	2849.54	0.109669		6028.55	5781.87	5264.84	0.224509		7394.24	6927.91	7410.69	0.299077
77.4659	6418.51	5747.26	6110.14	0.25128		3327.7	3146.21	2900.79	0.111712		5810.04	5603.3	5098.12	0.217096		6978.95	6577.53	6991.75	0.282775
77.6158	6071.03	5367.59	5746.34	0.236281		3441.45	3246.7	2995.14	0.115389		5669.14	5498.15	4998.31	0.212549		6649.24	6305.1	6655.02	0.269855
77.7656	5806.3	5067.56	5456.9	0.224536		3599.01	3391.72	3130.38	0.120606		5601.56	5461.96	4961.73	0.210703		6405.95	6111.28	6402.15	0.26036
77.9155	5622.51	4846.65	5241.07	0.216004	0.0160019	3797.73	3578.27	3304.35	0.12727	0.00883681	5602.14	5489.62	4983.91	0.211366	0.012989	6247.59	5994.87	6232.03	0.254237	0.00584712
78.0653	5516.39	4702.12	5096.54	0.210571		4035.35	3803.48	3514.91	0.135294		5665.38	5575.82	5059.84	0.21433		6170.78	5952.99	6141.3	0.251355
78.2151	5483.57	4629.44	5019.71	0.208064		4310.05	4064.91	3759.91	0.144603		5785.88	5715.54	5184.45	0.219389		6170.74	5981.42	6124.88	0.25152
78.3649	5518.97	4623.06	5006.09	0.208275		4620.57	4360.66	4037.35	0.155133		5958.76	5904.31	5352.88	0.226359		6241.75	6074.89	6176.8	0.254498
78.5148	5617.25	4677.15	5050.81	0.210985		4966.17	4689.57	4345.54	0.166843		6179.86	6138.36	5560.87	0.235078		6377.65	6227.56	6290.83	0.260039
78.6646	5773.29	4786.3	5149.17	0.215984		5346.64	5051.18	4683.42	0.179712		6445.88	6414.55	5805.01	0.245417		6572.24	6433.49	6461.18	0.267895
78.8145	5982.72	4945.89	5297.06	0.223091		5762.24	5445.65	5050.72	0.193742		6754.37	6730.41	6082.9	0.25728		6819.64	6687.04	6682.85	0.277839
78.9643	6242.19	5152.32	5491.25	0.232167	0.0230065	6213.63	5873.62	5448.11	0.208956	0.0137116	7103.59	7084.02	6393.18	0.270601	0.0159603	7114.52	6983.21	6951.84	0.289674	0.00356304
79.1141	6549.45	5402.93	5729.5	0.243113		6701.84	6336.11	5877.08	0.225397		7492.37	7473.99	6735.39	0.285339		7452.31	7317.92	7265.1	0.30324
79.264	6903.22	5695.85	6010.49	0.255868		7228.22	6834.31	6339.69	0.243119		7919.86	7899.32	7109.72	0.301474		7829.26	7688.15	7620.37	0.318411
79.4138	7302.96	6029.69	6333.65	0.270397		7794.41	7369.56	6838.21	0.262184		8385.39	8359.33	7516.56	0.318992		8242.53	8092	8015.85	0.335099
79.5636	7748.48	6403.37	6698.97	0.286683		8402.23	7943.25	7374.74	0.282657		8888.23	8853.49	7956.3	0.337883		8690.16	8528.52	8449.98	0.35324
79.7135	8239.68	6815.85	7106.72	0.304715		9053.63	8556.87	7951.03	0.304599		9427.55	9381.37	8429.01	0.35813		9171.09	8997.38	8921.28	0.372797
79.8633	8776.15	7266.07	7557.15	0.324474	0.0330455	9750.67	9212.06	8568.52	0.32807	0.0211579	10002.5	9942.56	8934.56	0.379716	0.023668	9684.95	9498.43	9428.37	0.393742	0.0054754
80.0131	9356.81	7752.95	8050.16	0.34593		10495.6	9910.81	9228.61	0.353139		10612.4	10536.7	9472.72	0.402623		10231.7	10031.4	9969.94	0.416053
80.163	9979.78	8275.3	8585.08	0.369032		11291.1	10656	9933.31	0.379896		11257	11163.7	10043.6	0.426847		10811.2	10595.4	10544.9	0.439702
80.3128	10642.3	8831.72	9160.43	0.393703		12141.4	11451.8	10686.1	0.408482		11936.8	11824.2	10647.9	0.452415		11422.7	11189.3	11152.1	0.464646
80.4626	11341	9420.37	9773.88	0.419837		13051.9	12304.7	11492.5	0.439105		12653.7	12520	11287.6	0.4794		12065.2	11811.6	11790.6	0.490837
80.6125	12072.3	10039	10422.4	0.447315		14030	13222.6	12359.9	0.472035		13411.2	13254.8	11966.3	0.507946		12737.6	12461.1	12459.8	0.518238
80.7623	12833.4	10685.5	11103	0.476026		15083.1	14213.8	13296.2	0.507553		14214.7	14034.3	12689.4	0.538267		13440.3	13138.2	13159.7	0.546859
80.9122	13623.6	11358.8	11813.7	0.505919	0.0494184	16216.5	15284.6	14307.3	0.545866	0.0341293	15070.6	14864.8	13462.9	0.57061	0.0345073	14175.5	13845	13892	0.57678	0.00738165
81.062	14445.1	12059.6	12554.7	0.537038		17430.4	16436.4	15394.3	0.587009		15984.3	15752	14291.8	0.605188		14947.1	14585.4	14659.3	0.608148
81.2118	15302.4	12791.3	13329.2	0.569535		18717.6	17663.3	16551.3	0.630756		16958.3	16698.4	15177.7	0.642085		15759.2	15363.6	15465	0.641119
81.3617	16201.4	13558.4	14142.2	0.60362		20062.3	18950.8	17764.1	0.676573		17989.1	17700.7	16117	0.681166		16613.8	16182	16310.7	0.675781
81.5115	17145.7	14365.3	14998.8	0.639476		21439.6	20275.8	19010.1	0.723623		19066.5	18748.3	17099	0.722018		17508.6	17038.7	17195.1	0.712056
81.6613	18134.7	15213.2	15901.1	0.677138		22817.6	21607.8	20260.4	0.770814		20172.4	19822.9	18106.4	0.763934		18435.1	17926.2	18111.5	0.74963
81.8112	19160.7	16098.1	16845.9	0.7164		24159.1	22911.4	21481.3	0.816883		21282.1	20899.5	19115.5	0.805947		19377.7	18830.3	19047.4	0.787922
81.961	20208.1	17009	17822.8	0.756758	0.0685792	25425	24149.1	22637.5	0.860495	0.049883	22365.5	21947.7	20098.3	0.846896	0.0475933	20314.7	19730.7	19984.3	0.826101	0.0120879
82.1108	21254.3	17928.6	18814.1	0.797415		26576	25283.6	23694	0.900319		23389.9	22934.5	21024.4	0.885516		21219.4	20602.9	20899.2	0.863144
82.2607	22271.3	18833.8	19795.4	0.837337		27574.8	26278.8	24617.2	0.935081		24321.4	23826.6	21863.1	0.920521		22063.1	21419.5	21766.2	0.897923
82.4105	23228.6	19698.2	20738.2	0.875347		28385.9	27100.5	25375	0.963568		25127	24591.2	22584.6	0.950652		22816.9	22153.5	22558.4	0.929298
82.5603	24095.2	20494.6	21612.9	0.910237		28975.7	27715.6	25936.8	0.98462		25774.4	25197.6	23160.2	0.974707		23453.7	22778.6	23249.5	0.956177
82.7102	24842	21196.6	22390.4	0.940848		29312.3	28092	26272.5	0.997117		26232.9	25616.2	23562.4	0.991528		23949	23270.8	23814.8	0.977544
82.86	25442	21780.1	23044.3	0.96611	0.0767208	29365.9	28198.9	26354	1	0.0542885	26472.4	25818.7	23764.9	1	0.0557253	24279.9	23607.8	24230.2	0.992454	0.0154612
83.0099	25869.9	22222.4	23550.2	0.98503		29110.2	28008.6	26155.8	0.992324		26464	25777.9	23742.6	0.99906		24425.3	23768.3	24472.7	1
83.1597	26100.3	22501.8	23885.3	0.996648		28525.9	27499.6	25658.7	0.973373		26181.8	25469.6	23473.2	0.987754		24364.3	23731.4	24519.5	0.999297
83.3095	26108	22596.7	24026.6	1		27603.9	26660.6	24853.5	0.942793		25605.4	24874.7	22939.1	0.965331		24077.2	23477.5	24348.4	0.989497
83.4594	25867.4	22484.7	23950.9	0.994112		26349.5	25494.5	23744.2	0.900731		24722.9	23982.7	22131.1	0.931376		23546.7	22989.2	23939.6	0.96985
83.6092	25355.6	22144.5	23635.5	0.978062		24784.7	24021.2	22350.6	0.847921		23535	22795.4	21050.9	0.885944		22761.3	22254.3	23278	0.939826
83.759	24555.6	21558.2	23060.8	0.951101		22948.3	22277.3	20708.1	0.785685		22057.4	21329.7	19713.8	0.829664		21718.9	21269.5	22357.2	0.899257
83.9089	23461.1	20715.4	22214.5	0.912828	0.0567071	20893.3	20313.7	18864.8	0.715833	0.0373526	20321.9	19617.7	18149.3	0.763766	0.0437235	20430	20043.2	21182.3	0.848474	0.0239146
84.0587	22080.9	19617.2	21096	0.863372		18681.4	18190.4	16876.8	0.640484		18374.4	17705.4	16399.4	0.690007		18919.4	18597.1	19772.4	0.788384
84.2085	20440.9	18279.3	19719.7	0.803506		16377.1	15970.2	14802.5	0.561851		16270.5	15647.7	14514.5	0.610506		17225.3	16965.7	18160	0.720432
84.3584	18583.2	16732.6	18116.5	0.734654		14042.2	13713.5	12698	0.482058		14070.5	13503.2	12548.4	0.527534		15395.2	15193.4	16388.3	0.646474
84.5082	16561.7	15020.2	16330.6	0.658762		11732.1	11474.5	10613.1	0.403005		11833.4	11328.9	10553.9	0.443308		13480.9	13329	14506.5	0.568576
84.658	14436.3	13192.8	14415.2	0.578079		9493.91	9299.44	8590.29	0.326311		9613.15	9176.28	8578.62	0.359841		11533.4	11421.3	12564.7	0.488802
84.8079	12266.1	11302.7	12426.2	0.494905		7366.32	7226.77	6664.91	0.253317		7456.19	7089.25	6663.53	0.27886		9598.87	9515.31	10610.4	0.409056
84.9577	10104.8	9399.01	10416.5	0.411381	0.0215021	5380.64	5287.9	4865.71	0.185111	0.00981184	5401.04	5103.86	4842.24	0.201787	0.0110282	7716.64	7649.61	8685.32	0.330987	0.0239281
85.1075	7997.89	7524.71	8432.41	0.329364		3561.92	3508.49	3216.04	0.122576		3478.83	3249.1	3141.7	0.129768		5918.69	5856.13	6824.85	0.25596
85.2574	5982.59	5715.29	6512.54	0.25038		1929.6	1909.09	1734.34	0.0664099		1714.44	1548.03	1583.15	0.0637113		4230.56	4160.61	5058.68	0.18509
85.4072	4088.59	3999.46	4687.84	0.175659		497.354	504.787	433.83	0.0171114		127.202	18.6135	182.869	0.00432161		2672.51	2583.83	3411.66	0.119285
85.557	2339.82	2400.57	2983.26	0.106194		-727.886	-695.833	-678.38	-0.0250492		-1269.01	-1326.26	-1047.61	-0.0478975		1260.71	1142.63	1904.63	0.0592842
85.7069	755.831	937.918	1419.41	0.0428036		-1747.01	-1692.04	-1602.47	-0.0600761		-2466.46	-2479.5	-2102.03	-0.0926684		7.48379	-149.777	554.48	0.00567233
85.8567	-647.889	-372.521	13.4278	-0.0138453	0.0137023	-2569.43	-2491.85	-2346.54	-0.0882738	0.00404486	-3464.61	-3440.91	-2980.16	-0.129979	0.0107727	-1079.12	-1284.17	-626.62	-0.0411459	0.0138901
86.0066	-1860.68	-1518.58	-1221.27	-0.0632539		-3212.8	-3111.8	-2926.36	-0.110237		-4270.89	-4218.02	-3688.57	-0.160112		-1996.56	-2256.42	-1632.4	-0.0809919
86.1564	-2878.33	-2493.17	-2276.31	-0.105152		-3701.42	-3575.49	-3363.84	-0.126798		-4900.66	-4826.06	-4240.58	-0.183645		-2748.84	-3068.53	-2463.65	-0.11396
86.3062	-3704.58	-3295.84	-3150	-0.139561		-4063.7	-3910.87	-3684.63	-0.138934		-5375.99	-5286.65	-4655.4	-0.201405		-3346.96	-3729.19	-3128.76	-0.140435
86.4561	-4351.88	-3933.79	-3848.69	-0.166839		-4328.85	-4147.01	-3915.12	-0.147655		-5723.37	-5625.57	-4956.28	-0.214385		-3808.27	-4253.44	-3643.2	-0.161077
86.6059	-4840.72	-4421.87	-4386.9	-0.18767		-4523.83	-4310.86	-4079.67	-0.153891		-5970.77	-5869.77	-5168	-0.223632		-4154.67	-4661.14	-4027.99	-0.176751
86.7557	-5197.53	-4781.19	-4786.1	-0.203005		-4670.88	-4424.88	-4198.35	-0.158416		-6144.59	-6044.41	-5314.21	-0.230136		-4410.03	-4974.71	-4307.19	-0.188422
86.9056	-5451.54	-5036.77	-5072.21	-0.213946	0.00948374	-4786.45	-4505.95	-4286.03	-0.161805	0.00896645	-6267.16	-6170.56	-5415.08	-0.234732	0.0184037	-4597.38	-5216.23	-4504.99	-0.197046	0.0159662
87.0554	-5631.15	-5214.43	-5272.14	-0.221607		-4881.43	-4565.67	-4352.64	-0.164442		-6355.39	-6264.01	-5485.96	-0.238053		-4736.46	-5405.01	-4643.13	-0.203459
87.2052	-5760.68	-5337.68	-5410.49	-0.226984		-4962.43	-4611.5	-4404.35	-0.166569		-6420.63	-6335.33	-5537.16	-0.240522		-4842.4	-5555.89	-4739.15	-0.208315
87.3551	-5858.39	-5425.38	-5507.02	-0.230861		-5033.28	-4648.14	-4444.92	-0.168333		-6469.72	-6391.02	-5574.85	-0.242395		-4925.48	-5678.93	-4805.95	-0.21207
87.5049	-5936.1	-5490.85	-5575.71	-0.233774		-5096.24	-4678.66	-4476.83	-0.169828		-6506.47	-6434.92	-5602.34	-0.243817		-4992.08	-5780.15	-4852.35	-0.215018
87.6547	-6000.4	-5542.36	-5625.31	-0.236048		-5152.73	-4705.14	-4501.9	-0.171115		-6533.08	-6469.44	-5621.39	-0.244871		-5045.99	-5862.95	-4884.43	-0.217341
87.8046	-6054.49	-5584.64	-5660.93	-0.237863		-5203.67	-4729.04	-4521.54	-0.172241		-6551.06	-6496.26	-5633.03	-0.245613		-5089.55	-5929.4	-4906.58	-0.21916
87.9544	-6100.01	-5620.37	-5685.71	-0.239321	0.0107294	-5249.68	-4751.37	-4536.94	-0.173239	0.0130723	-6561.6	-6516.57	-5638.1	-0.246085	0.0205375	-5124.31	-5981.2	-4922.18	-0.220565	0.0232116
88.1042	-6138.09	-5651.29	-5702.01	-0.240494		-5291.13	-4772.88	-4549.15	-0.174135		-6565.77	-6531.26	-5637.52	-0.246326		-5151.3	-6020.07	-4933.83	-0.221632
88.2541	-6169.75	-5678.64	-5711.92	-0.241441		-5328.29	-4794.18	-4559.15	-0.17495		-6564.61	-6540.98	-5632.36	-0.246371		-5171.3	-6047.95	-4943.48	-0.222424
88.4039	-6196.06	-5703.38	-5717.3	-0.242217		-5361.33	-4815.75	-4567.82	-0.175705		-6559.11	-6546.26	-5623.8	-0.246255		-5184.93	-6066.94	-4952.43	-0.222996
88.5537	-6218.05	-5726.16	-5719.68	-0.242865		-5390.39	-4837.91	-4575.87	-0.176411		-6550.18	-6547.53	-5612.94	-0.246012		-5192.89	-6079.11	-4961.49	-0.223398
88.7036	-6236.61	-5747.34	-5720.13	-0.243418		-5415.6	-4860.71	-4583.81	-0.177078		-6538.63	-6545.15	-5600.69	-0.245667		-5195.94	-6086.33	-4971.12	-0.223672
88.8534	-6252.46	-5766.82	-5719.23	-0.243891		-5437.1	-4883.94	-4591.89	-0.177707		-6525.11	-6539.43	-5587.63	-0.245243		-5195.01	-6090.11	-4981.55	-0.223854
89.0033	-6266.11	-5784.03	-5717.19	-0.244288	0.0123534	-5455.01	-4907.17	-4600.19	-0.178296	0.0154802	-6510.15	-6530.61	-5574.02	-0.244751	0.0215556	-5191.08	-6091.49	-4992.91	-0.223976	0.0241723
89.1531	-6277.83	-5798.08	-5713.97	-0.244598		-5469.46	-4929.89	-4608.79	-0.178841		-6494.17	-6518.87	-5559.92	-0.244201		-5185.16	-6091.1	-5005.25	-0.224059
89.3029	-6287.76	-5808	-5709.39	-0.244808		-5480.63	-4951.59	-4617.72	-0.179339		-6477.52	-6504.31	-5545.3	-0.243599		-5178.24	-6089.25	-5018.42	-0.224119
89.4528	-6295.92	-5813	-5703.25	-0.244904		-5488.8	-4971.9	-4627.09	-0.17979		-6460.52	-6487.01	-5530.19	-0.242949		-5171.19	-6086.13	-5032.14	-0.224168
89.6026	-6302.36	-5812.58	-5695.34	-0.244878		-5494.39	-4990.61	-4637	-0.180198		-6443.38	-6467.04	-5514.75	-0.242258		-5164.66	-6081.91	-5045.99	-0.224211
89.7524	-6307.21	-5806.65	-5685.56	-0.244729		-5497.94	-5007.72	-4647.62	-0.180571		-6426.26	-6444.53	-5499.25	-0.241533		-5159.06	-6076.83	-5059.5	-0.224249
89.9023	-6310.76	-5795.52	-5674.05	-0.244466	0.0139435	-5500.11	-5023.37	-4659.14	-0.18092	0.0150766	-6409.22	-6419.68	-5483.98	-0.240782	0.021191	-5154.47	-6071.13	-5072.23	-0.224283	0.0228922
90.0521	-6313.43	-5779.95	-5661.08	-0.244111		-5501.56	-5037.85	-4671.67	-0.18126		-6392.24	-6392.86	-5469.26	-0.240012		-5150.82	-6064.95	-5083.8	-0.224307
90.2019	-6315.71	-5761.11	-5647	-0.243689		-5502.89	-5051.4	-4685.23	-0.181598		-6375.26	-6364.6	-5455.38	-0.239235		-5147.98	-6058.23	-5093.86	-0.224314
90.3518	-6318.04	-5740.4	-5632.08	-0.243232		-5504.53	-5064.17	-4699.75	-0.181943		-6358.15	-6335.58	-5442.6	-0.23846		-5145.85	-6050.67	-5102.17	-0.224295
90.5016	-6320.69	-5719.24	-5616.55	-0.242764		-5506.73	-5076.14	-4715.1	-0.182295		-6340.81	-6306.54	-5431.1	-0.237699		-5144.48	-6041.71	-5108.61	-0.224241
90.6514	-6323.65	-5698.82	-5600.69	-0.242305		-5509.51	-5087.14	-4731.14	-0.18265		-6323.24	-6278.16	-5421.06	-0.236963		-5144.04	-6030.65	-5113.2	-0.224146
90.8013	-6326.66	-5680.01	-5584.92	-0.241871		-5512.79	-5096.96	-4747.68	-0.183004		-6305.61	-6250.95	-5412.56	-0.236262		-5144.88	-6016.75	-5116.15	-0.224007
90.9511	-6329.26	-5663.46	-5569.81	-0.241472	0.0170802	-5516.43	-5105.45	-4764.48	-0.183348	0.0134601	-6288.24	-6225.19	-5405.66	-0.235604	0.0194213	-5147.4	-5999.43	-5117.8	-0.223826	0.0206705
91.1009	-6330.98	-5649.72	-5555.91	-0.241115		-5520.25	-5112.57	-4781.26	-0.183679		-6271.57	-6200.95	-5400.25	-0.234995		-5152.02	-5978.42	-5118.51	-0.223611
91.2508	-6331.43	-5639.33	-5543.64	-0.24081		-5524.11	-5118.42	-4797.75	-0.183991		-6256.08	-6178.22	-5396.13	-0.234438		-5159.08	-5953.85	-5118.59	-0.223371
91.4006	-6330.29	-5632.9	-5533.28	-0.240564		-5527.85	-5123.22	-4813.7	-0.184283		-6242.19	-6156.97	-5393	-0.233935		-5168.67	-5926.2	-5118.29	-0.223118
91.5505	-6327.33	-5630.99	-5524.97	-0.240382		-5531.26	-5127.23	-4828.89	-0.184552		-6230.26	-6137.22	-5390.52	-0.233486		-5180.69	-5896.16	-5117.82	-0.222863
91.7003	-6322.45	-5633.99	-5518.7	-0.24027		-5534.09	-5130.6	-4843.07	-0.184795		-6220.52	-6119.06	-5388.43	-0.233092		-5194.84	-5864.49	-5117.34	-0.222616
91.8501	-6315.66	-5641.92	-5514.36	-0.240226		-5535.95	-5133.24	-4855.97	-0.185002		-6213.06	-6102.56	-5386.63	-0.232753		-5210.74	-5831.84	-5117.04	-0.222381
92	-6307.12	-5654.38	-5511.67	-0.240243	0.0174933	-5536.37	-5134.83	-4867.28	-0.185161	0.0120394	-6207.84	-6087.71	-5385.26	-0.232471	0.0175259	-5228	-5798.66	-5117.06	-0.222162	0.0150988
92.1498	-6297.14	-5670.52	-5510.26	-0.240308		-5534.82	-5134.96	-4876.73	-0.185257		-6204.68	-6074.31	-5384.65	-0.232245		-5246.35	-5765.17	-5117.57	-0.221961
92.2996	-6286.07	-5689.16	-5509.7	-0.240405		-5530.73	-5133.31	-4884.14	-0.185277		-6203.35	-6062.07	-5385.3	-0.232075		-5265.69	-5731.42	-5118.75	-0.221779
92.4495	-6274.18	-5709.1	-5509.43	-0.240512		-5523.63	-5129.86	-4889.4	-0.185213		-6203.55	-6050.66	-5387.69	-0.231959		-5286.08	-5697.38	-5120.81	-0.221619
92.5993	-6261.63	-5729.25	-5508.82	-0.240608		-5513.23	-5124.84	-4892.44	-0.185066		-6204.91	-6039.8	-5392.22	-0.231894		-5307.69	-5663.03	-5124.01	-0.221488
92.7491	-6248.38	-5748.73	-5507.21	-0.240671		-5499.47	-5118.77	-4893.25	-0.184839		-6206.98	-6029.27	-5399.03	-0.231872		-5330.64	-5628.51	-5128.7	-0.221394
92.899	-6234.31	-5766.7	-5503.93	-0.24068	0.0152595	-5482.48	-5112.24	-4891.88	-0.184543	0.0106693	-6209.22	-6018.93	-5408.01	-0.231884	0.0165118	-5354.86	-5594.08	-5135.3	-0.221344	0.00947319
93.0488	-6219.35	-5782.39	-5498.45	-0.240615		-5462.55	-5105.84	-4888.52	-0.184189		-6211.05	-6008.72	-5418.75	-0.231915		-5379.88	-5560.17	-5144.21	-0.221344
93.1987	-6203.55	-5795.03	-5490.41	-0.240461		-5440.14	-5100.06	-4883.46	-0.183793		-6211.88	-5998.62	-5430.78	-0.231951		-5404.88	-5527.32	-5155.67	-0.221394
93.3485	-6187.18	-5803.93	-5479.65	-0.24021		-5415.78	-5095.18	-4877.03	-0.183368		-6211.19	-5988.66	-5443.63	-0.23198		-5428.73	-5496.09	-5169.68	-0.221485
93.4983	-6170.67	-5808.56	-5466.23	-0.239862		-5390.05	-5091.29	-4869.56	-0.182926		-6208.53	-5978.88	-5456.94	-0.231992		-5450.14	-5467.01	-5186.01	-0.221604
93.6482	-6154.49	-5808.55	-5450.48	-0.239423		-5363.59	-5088.34	-4861.34	-0.182477		-6203.62	-5969.3	-5470.48	-0.231979		-5467.82	-5440.42	-5204.18	-0.221732
93.798	-6139.03	-5803.65	-5433.02	-0.238903		-5337.03	-5086.25	-4852.46	-0.18203		-6196.41	-5959.89	-5484.09	-0.23194		-5480.58	-5416.43	-5223.57	-0.221844
93.9478	-6124.42	-5793.76	-5414.8	-0.238316	0.0146465	-5311.1	-5085	-4842.85	-0.181592	0.00837134	-6187.2	-5950.54	-5497.54	-0.231872	0.0138229	-5487.43	-5394.87	-5243.51	-0.221916	0.00508367
94.0977	-6110.52	-5778.89	-5396.89	-0.237674		-5286.66	-5084.58	-4832.22	-0.181169		-6176.53	-5941.11	-5510.5	-0.231779		-5487.72	-5375.46	-5263.39	-0.221926
94.2475	-6096.92	-5759.28	-5380.29	-0.236989		-5264.75	-5084.98	-4820.26	-0.18077		-6165.15	-5931.49	-5522.4	-0.231659		-5481.14	-5357.91	-5282.81	-0.221862
94.3973	-6083.04	-5735.39	-5365.78	-0.23627		-5246.46	-5086.09	-4806.69	-0.180404		-6153.92	-5921.66	-5532.49	-0.231515		-5467.73	-5342.12	-5301.64	-0.221719
94.5472	-6068.32	-5707.91	-5353.75	-0.235524		-5232.84	-5087.58	-4791.45	-0.180077		-6143.73	-5911.76	-5539.88	-0.231348		-5447.89	-5328.16	-5319.98	-0.221506
94.697	-6052.35	-5677.62	-5344.23	-0.234758		-5224.68	-5088.8	-4774.75	-0.179796		-6135.49	-5902.07	-5543.66	-0.231162		-5422.35	-5316.25	-5338.06	-0.22124
94.8468	-6035.04	-5645.32	-5336.86	-0.233974		-5222.41	-5088.8	-4757.11	-0.179559		-6130.02	-5892.95	-5543.11	-0.230963		-5392.2	-5306.64	-5356.02	-0.22094
94.9967	-6016.68	-5611.74	-5330.98	-0.233179	0.0142189	-5226.1	-5086.31	-4739.49	-0.179363	0.0089564	-6128.05	-5884.84	-5537.81	-0.23076	0.0117006	-5358.74	-5299.47	-5373.73	-0.220624	0.00162128

## Sheet: Supplementary Fig. 2
antibody	no.	human H4	time [min]	intensity			(signal - background)			average	SD	one-sided t-test
				1st	2nd	3rd	1st	2nd	3rd
hH2A K5ac	-	-	-	13517	9186	11940	-	-	-	-	-	-
	1	unmodified	0	13592	9259	12216	75	73	276	141.333	95.2272	-
	2		1	34468	36563	25632	20951	27377	13692	20673.3	5590.33	-
	3		2	60042	50269	32355	46525	41083	20415	36007.7	11247.3	-
	4		3	60288	56230	58430	46771	47044	46490	46768.3	226.177	-
	1	K12ac+K16ac	0	14999	10467	12871	1482	1281	931	1231.33	227.67	-
	2		1	36788	43186	49058	23271	34000	37118	31463	5930.83	0.0673688
	3		2	49389	52980	54686	35872	43794	42746	40804	3513.6	0.307272
	4		3	61835	54236	56383	48318	45050	44443	45937	1701.76	0.281023
hH2B K12ac	-	-	-	2483	21814	11584	-	-	-	-	-	-
	1	unmodified	0	3043	21801	11592	560	-13	8	185	265.304	-
	2		1	3183	21829	11616	700	15	32	249	318.981	-
	3		2	3413	21863	12021	930	49	437	472	360.517	-
	4		3	3266	21862	15979	783	48	4395	1742	1899.8	-
	1	K12ac+K16ac	0	2689	21954	11869	206	140	285	210.333	59.2753	-
	2		1	12620	26004	27386	10137	4190	15802	10043	4741.05	0.0496263
	3		2	11029	36233	23221	8546	14419	11637	11534	2398.75	0.0103796
	4		3	11523	39845	33388	9040	18031	21804	16291.7	5354.06	0.0243596
hH2B K16ac	-	-	-	10703	16171	14452	-	-	-		-	-
	1	unmodified	0	10740	16489	15211	37	318	759	371.333	297.158	-
	2		1	12525	17065	18933	1822	894	4481	2399	1520.16	-
	3		2	14114	20709	23730	3411	4538	9278	5742.33	2542.08	-
	4		3	14144	23769	22181	3441	7598	7729	6256	1991.22	-
	1	K12ac+K16ac	0	11726	16677	14482	1023	506	30	519.667	405.506	-
	2		1	30466	38814	27421	19763	22643	12969	18458.3	4055.71	0.0100098
	3		2	29988	40186	29500	19285	24015	15048	19449.3	3662.61	0.00782476
	4		3	25403	40358	32980	14700	24187	18528	19138.3	3897.02	0.0127926
hH2B K20ac	-	-	-	1326	15189	1272	-	-	-	-	-	-
	1	unmodified	0	1424	15201	1472	98	12	200	103.333	76.8433	-
	2		1	1373	15220	1415	47	31	143	73.6667	49.4593	-
	3		2	1368	15476	1376	42	287	104	144.333	104.007	-
	4		3	1385	16012	1427	59	823	155	345.667	339.793	-
	1	K12ac+K16ac	0	1565	15581	1527	239	392	255	295.333	68.665	-
	2		1	19225	33983	19588	17899	18794	18316	18336.3	365.665	7.84987e-05
	3		2	24434	37180	25407	23108	21991	24135	23078	875.541	0.000312607
	4		3	23328	36983	23947	22002	21794	22675	22157	375.996	2.46536e-07
hH3 K14ac	-	-	-	13276	11350	9836	-	-	-	-	-	-
	1	unmodified	0	13335	11361	13192	59	11	3356	1142	1565.66	-
	2		1	15940	12368	26708	2664	1018	16872	6851.33	7117.47	-
	3		2	20166	13695	27854	6890	2345	18018	9084.33	6583.92	-
	4		3	23817	19563	33909	10541	8213	24073	14275.7	6992.65	-
	1	K12ac+K16ac	0	14914	12002	14808	1638	652	4972	2420.67	1848.43	-
	2		1	45436	43655	52421	32160	32305	42585	35683.3	4880.57	0.00612953
	3		2	54465	44838	57431	41189	33488	47595	40757.3	5767.24	0.00361153
	4		3	53465	44722	52189	40189	33372	42353	38638	3826.99	0.010676
hH3 K18ac	-	-	-	17048	25790	24549	-	-	-	-	-	-
	1	unmodified	0	17501	26806	24838	453	1016	289	586	311.34	-
	2		1	43901	77517	66168	26853	51727	41619	40066.3	10213.9	-
	3		2	48786	90134	84911	31738	64344	60362	52148	14523.3	-
	4		3	56007	90538	91436	38959	64748	66887	56864.7	12691.3	-
	1	K12ac+K16ac	0	21873	32583	34455	4825	6793	9906	7174.67	2091.79	-
	2		1	58781	111458	122410	41733	85668	97861	75087.3	24104.6	0.0825824
	3		2	56288	133393	121934	39240	107603	97385	81409.3	30108.6	0.153499
	4		3	63130	128286	115894	46082	102496	91345	79974.3	24394	0.159956
hH3 K23ac	-	-	-	10081	14227	17494	-	-	-	-	-	-
	1	unmodified	0	11989	14465	18045	1908	238	551	899	724.823	-
	2		1	36359	28481	39079	26278	14254	21585	20705.7	4948	-
	3		2	44576	40131	50289	34495	25904	32795	31064.7	3714.55	-
	4		3	46615	45198	48303	36534	30971	30809	32771.3	2661.43	-
	1	K12ac+K16ac	0	14347	16745	20654	4266	2518	3160	3314.67	721.95	-
	2		1	56089	52595	57939	46008	38368	40445	41607	3225.43	0.0054943
	3		2	65263	60535	61558	55182	46308	44064	48518	4800.39	0.00862706
	4		3	62848	64590	64562	52767	50363	47068	50066	2336.07	0.00122515
hH3 K27ac	-	-	-	13155	11152	12882	-	-	-		-	-
	1	unmodified	0	13913	11434	13036	758	282	154	398	259.867	-
	2		1	29661	26376	24884	16506	15224	12002	14577.3	1894.75	-
	3		2	37414	29745	23568	24259	18593	10686	17846	5566.27	-
	4		3	42606	28142	30247	29451	16990	17365	21268.7	5787.81	-
	1	K12ac+K16ac	0	15940	12130	14717	2785	978	1835	1866	738.03	-
	2		1	50809	52214	56475	37654	41062	43593	40769.7	2433.38	0.000191037
	3		2	55545	59908	64651	42390	48756	51769	47638.3	3909.67	0.00245708
	4		3	64116	59829	63903	50961	48677	51021	50219.7	1091.11	0.00834813
hH4 K5ac	-	-	-	9687	12291	14605	-	-	-	-	-	-
	1	unmodified	0	9793	12474	14968	106	183	363	217.333	107.692	-
	2		1	15016	30709	24529	5329	18418	9924	11223.7	5422.01	-
	3		2	21719	45795	33965	12032	33504	19360	21632	8911.91	-
	4		3	30028	48215	54279	20341	35924	39674	31979.7	8370.96	-
	1	K12ac+K16ac	0	10110	14119	18767	423	1828	4162	2137.67	1542.07	-
	2		1	18251	22051	18635	8564	9760	4030	7451.33	2468.03	0.220435
	3		2	25733	23108	19594	16046	10817	4989	10617.3	4516.21	0.108977
	4		3	27848	17778	20382	18161	5487	5777	9808.33	5907.41	0.0216601	This is not a significant increase.
hH4 K8ac	-	-	-	10360	11684	14388	-	-	-	-	-	-
	1	unmodified	0	10551	12386	14883	191	702	495	462.667	209.864	-
	2		1	20713	43629	40362	10353	31945	25974	22757.3	9103.62	-
	3		2	38830	69134	56708	28470	57450	42320	42746.7	11834.9	-
	4		3	51706	72972	57887	41346	61288	43499	48711	8936.61	-
	1	K12ac+K16ac	0	10839	13602	16730	479	1918	2342	1579.67	797.306	-
	2		1	12509	18061	19590	2149	6377	5202	4576	1781.93	0.0503703
	3		2	13533	18204	23234	3173	6520	8846	6179.67	2328.46	0.022019	This is not a significant increase.
	4		3	13225	17163	19831	2865	5479	5443	4595.67	1223.85	0.00919176	This is not a significant increase.
hH4 K12ac	-	-	-	18440	13506	16881	-	-	-	-	-	-
	1	unmodified	0	18453	13496	16878	13	-10	-3	0	9.62635	-
	2		1	18498	13483	16909	58	-23	28	21	33.4365	-
	3		2	18462	13556	16955	22	50	74	48.6667	21.2498	-
	4		3	18604	13817	17379	164	311	498	324.333	136.68	-
	1	K12ac+K16ac	0	42905	31014	51347	24465	17508	34466	25479.7	6960.15	-
	2		1	42813	34559	55341	24373	21053	38460	27962	7545.93	0.0172924	This is a pre-acetylated residue.
	3		2	43276	29872	46993	24836	16366	30112	23771.3	5662.05	0.01366	This is a pre-acetylated residue.
	4		3	41096	26914	39473	22656	13408	22592	19552	4344.54	0.0122473	This is a pre-acetylated residue.
hH4 K16ac	-	-	-	11792	10340	20280	-	-	-	-	-	-
	1	unmodified	0	11804	10356	20282	12	16	2	10	5.88784	-
	2		1	11801	10375	20294	9	35	14	19.3333	11.2645	-
	3		2	11820	10413	20346	28	73	66	55.6667	19.7709	-
	4		3	12000	10837	20607	208	497	327	344	118.595	-
	1	K12ac+K16ac	0	49484	58421	71428	37692	48081	51148	45640.3	5758.1	-
	2		1	49906	52427	86027	38114	42087	65747	48649.3	12198.2	0.0150243	This is a pre-acetylated residue.
	3		2	37748	51735	76685	25956	41395	56405	41252	12431.2	0.0213184	This is a pre-acetylated residue.
	4		3	34362	50550	66065	22570	40210	45785	36188.3	9894.93	0.018019	This is a pre-acetylated residue.
												*P < 0.05
												**P < 0.01

## Sheet: Supplementary Fig. 3
		unmod	K12ac+K16ac	unmod	K12ac+K16ac				unmod	K12ac+K16ac	unmod	K12ac+K16ac				unmod	K12ac+K16ac	unmod	K12ac+K16ac				unmod	K12ac+K16ac	unmod	K12ac+K16ac
	min	average	average	SEM	SEM			min	average	average	SEM	SEM			min	average	average	SEM	SEM			min	average	average	SEM	SEM
H2A [1-13] K5ac; K9ac	0	0	0	0	0		H2B [1-11] K5ac	0	0.00870944	0.00643593	0.000671602	0.000762241		H3.1 [10-26] K14ac; K18ac; K23ac	0	0	0	0	0		H4 [1-12] K5ac; K8ac	0	0	0	0	0
	1	0.000146657	0.000492174	1.29367e-05	1.05898e-05			1	0.0275224	0.139817	0.000297056	0.0138414			1	0.000262294	0.00276433	1.81437e-05	0.000133952			1	0.0190995	0	0.000320009	0
	2							2							2							2
	3	0.000723995	0.00158856	3.05123e-05	0.000112347			3	0.0443349	0.161483	0.00197281	0.00405867			3	0.000976426	0.00729046	8.07289e-05	0.000916701			3	0.0413586	0	0.0014574	0
							H2B [6-20] K11ac; K12ac; K15ac; K16ac	0	0	0	0	0		H3.1 [10-23] K14ac; K18ac	0	0	0	0	0		H4 [6-16] K8ac; K12ac	0	0	0	0	0
								1	0	0.000400799	0	5.83709e-05			1	0.0399375	0.265416	0.001798	0.0156745			1	0.00911694	0.0038245	0.000240953	0.000344301
								2							2							2
								3	0	0.00117767	0	0.000134779			3	0.0895652	0.377606	0.00265748	0.00797938			3	0.00961727	0.000883562	0.00051735	8.03065e-05
							H2B [6-16] K11ac; Kac; Kac	0	0	0	0	0		H3.1 [10-23] K14ac; K18ac; K23ac	0	0	0	0	0		H4 [6-16] K8ac; K12ac; K16ac	0	0	0.00100336	0	0.000157311
								1	0.000382259	0.00400944	4.10918e-05	0.000414985			1	0	0.00696261	0	0.0001173			1	0	0.00786649	0	0.000106434
								2							2							2
								3	0.000783503	0.0120345	3.50081e-05	0.0001358			3	0.000423583	0.0026867	5.71113e-05	0.0002334			3	0	0.0144809	0	0.000393271
							H2B [6-15] K11ac; K12ac	0	0	0	0	0		H3.1 [10-18] K14ac	0	1.91957	1.63027	0.0659304	0.100051		H4 [6-12] K8ac	0	0.00344762	0.000606285	8.94939e-05	3.02709e-05
								1	0.00174296	0.0076353	9.44941e-05	0.000571953			1	1.44448	1.04726	0.0121974	0.0251423			1	0.245148	0.00149313	0.00735296	2.92022e-05
								2							2							2
								3	0.00277463	0.0141517	7.47212e-05	0.000285842			3	1.37133	0.861855	0.0629827	0.0607784			3	0.419708	0.00148115	0.010155	4.92817e-05
							H2B [12-23] K12ac; K15ac; K16ac; K20ac	0	0	0	0	0		H3.1 [15-27] K18ac; K23ac	0	0	4.46048e-05	0	3.64196e-05		H4 [9-20] K12ac; K16ac	0	0	0.101343	0	0.00442325
								1	0.00122878	0.0151978	0.000151061	0.00131858			1	0.0717928	0.112052	0.0438746	0.00545641			1	0	0.304411	0	0.026479
								2							2							2
								3	0.00247224	0.0515994	0.000111249	0.00419464			3	0.0441418	0.118695	0.00115228	0.00274487			3	0	0.303961	0	0.00826785
							H2B [12-20] K12ac; K15ac; K16ac	0	0	0	0	0		H3.1 [15-23] K18ac	0	0.0137977	0.00145028	0.00058553	0.000299428		H4 [9-19] K16ac	0	0	0.170523	0	0.00157738
								1	0.00185107	0.0416153	8.69134e-05	0.00225079			1	0.80124	1.48372	0.0165618	0.0348797			1	0	0.544167	0	0.0195209
								2							2							2
								3	0.00580692	0.122924	0.000455948	0.00878441			3	1.24227	1.61535	0.020616	0.0136615			3	0	0.563333	0	0.0211156
							H2B [13-23] K15ac; K16ac; K20ac	0	9.33004e-05	0	2.03861e-05	0		H3.1 [18-36] K18ac; K23ac; K27ac	0	0	0	0	0		H4 [9-19] K12ac; K16ac	0	0	0.0280041	0	0.00101129
								1	0.000618118	0.0285209	1.20628e-05	0.000958883			1	0.000548798	0.00544722	6.33789e-05	0.000345966			1	0	0.0161842	0	0.000296096
								2							2							2
								3	0.00136791	0.0937104	3.56016e-05	0.010654			3	0.00204697	0.0173316	7.20855e-05	0.00110741			3	0	0.00595307	0	7.51423e-05
							H2B [13-20] K15ac; K16ac	0	0	0	0	0		H3.1 [18-27] K18ac; K23ac	0	0	0	0	0		H4 [9-17] K16ac	0	0	0.00274462	0	0.000147485
								1	0.00436414	0.0515006	0.000447796	0.00132289			1	0.00314867	0.0212347	0.000223144	0.000729748			1	0	0.00441832	0	0.000208274
								2							2							2
								3	0.0114507	0.084027	0.000337294	0.00575663			3	0.0108114	0.0658876	0.000526581	0.000874505			3	0	0.00125898	0	8.31176e-05
							H2B [17-24] K20ac; Kac	0	0	0	0	0		H3.1 [18-26] K18ac; K23ac	0	0	0	0	0		H4 [9-17] K12ac; K16ac	0	0	1.09692	0	0.0556178
								1	0.00193827	0.0613822	0.000109623	0.00456687			1	0.000133191	0.00151748	8.01433e-06	9.71111e-05			1	0	1.47111	0	0.0487114
								2							2							2
								3	0.0036148	0.104357	0.00034542	0.000787633			3	0.000493666	0.00333242	2.66023e-05	0.000301286			3	0.00012637	0.343832	7.51445e-06	0.0124368
							H2B [17-23] K20ac	0	0.00339213	0.00488641	0.000254112	0.000679442		H3.1 [19-36] K23ac; K27ac; Q->pyro-Glu [N-Term]	0	0	0	0	0		H4 [9-16] K12ac	0	0.00459194	0.0152597	0.000150945	0.00121625
								1	0.0392263	0.594653	0.0010321	0.0578972			1	0.000247767	0.00183853	2.92499e-05	3.86845e-05			1	0.0222067	0.0121324	0.000104875	0.000183574
								2							2							2
								3	0.0550434	0.814592	0.00208489	0.0388956			3	0.000783595	0.0019914	4.12581e-05	5.79968e-05			3	0.0316524	0.0104944	0.000313607	0.000418067
														H3.1 [19-36] K23ac; K27ac	0	0	0	0	0		H4 [9-16] K12ac; K16ac	0	0	0.203158	0	0.0179247
															1	0.00556204	0.0360792	0.000154152	0.00298698			1	0	0.0324895	0	0.00291486
															2							2
															3	0.0142466	0.0401421	0.000399114	0.00370939			3	0	0.0282664	0	0.00221202
														H3.1 [19-27] K23ac	0	0.00923613	0.00062665	0.000371885	5.1285e-05
															1	0.0493481	0.0832201	0.00191121	0.00110741
															2
															3	0.0707707	0.0753548	0.00178787	0.00607973
														H3.1 [24-36] K27ac	0	0.00795161	0.000601276	0.000153833	6.23464e-05
															1	0.07082	0.248962	0.00399571	0.00427124
															2
															3	0.121662	0.27066	0.00564268	0.0246849
														H3.1 [27-36] K27ac	0	0.00391342	0	0.000173308	0
															1	0.0233449	0.0762699	0.00123396	0.00449906
															2
															3	0.0357175	0.110864	0.00298732	0.0110126
														H3.1 [28-37] K36ac	0	0.0199677	0.00139384	0.000853046	2.86312e-05
															1	0.0162364	0.0055874	0.000266761	0.000229724
															2
															3	0.0168076	0.0165956	0.000391517	0.00902144

## Sheet: Supplementary Fig. 15
antibody	no.	human H4	p300	CBP30	intensity			(signal - background)			average	SD	one-sided t-test
					1st	2nd	3rd	1st	2nd	3rd
hH2A K5ac	-	-	-	-	18997	20218	15768	-	-	-	-	-	-
	1	unmodified	-	-	19686	21064	16002	689	846	234	589.667	259.533	-
	2	K12ac+K16ac	-	-	19405	22139	16074	408	1921	306	878.333	738.452	-
	3	unmodified	wt	-	39202	66389	47053	20205	46171	31285	32553.7	10638.5	-
	4	K12ac+K16ac	wt	-	42884	60731	33206	23887	40513	17438	27279.3	9720.93	0.316128
	5	unmodified	wt	+	42554	67389	42203	23557	47171	26435	32387.7	10519.2	0.494116
	6	K12ac+K16ac	wt	+	36833	55662	26164	17836	35444	10396	21225.3	10502.9	0.29104
	7	unmodified	4A	-	20374	22197	16091	1377	1979	323	1226.33	684.402	0.0262807
	8	K12ac+K16ac	4A	-	19603	22190	15878	606	1972	110	896	787.331	0.0303831
	9	unmodified	4A	+	19380	21143	15955	383	925	187	498.333	312.13	-
	10	K12ac+K16ac	4A	+	19343	20736	15905	346	518	137	333.667	155.787	-
	11	unmodified	4E	-	19118	20429	15798	121	211	30	120.667	73.8933	0.0249024
	12	K12ac+K16ac	4E	-	19109	20301	15777	112	83	9	68	43.3667	0.0291419
	13	unmodified	4E	+	19109	20583	15770	112	365	2	159.667	151.979	-
	14	K12ac+K16ac	4E	+	19076	20268	15771	79	50	3	44	31.3156	-
hH2B K12ac	-	-	-	-	1124	1308	1159	-	-	-	-	-	-
	1	unmodified	-	-	1255	1322	1161	131	14	2	49	58.1893	-
	2	K12ac+K16ac	-	-	1793	1592	1379	669	284	220	391	198.304	-
	3	unmodified	wt	-	1195	1339	1225	71	31	66	56	17.7951	-
	4	K12ac+K16ac	wt	-	10595	6201	4313	9471	4893	3154	5839.33	2664.31	0.04587
	5	unmodified	wt	+	1127	1406	1213	3	98	54	51.6667	38.8187	0.447785
	6	K12ac+K16ac	wt	+	2251	1797	1803	1127	489	644	753.333	271.694	0.056354
	7	unmodified	4A	-	1128	1504	1197	4	196	38	79.3333	83.6554	0.367026
	8	K12ac+K16ac	4A	-	1493	1480	1437	369	172	278	273	80.5026	0.0489333
	9	unmodified	4A	+	1163	1497	1166	39	189	7	78.3333	79.3361	-
	10	K12ac+K16ac	4A	+	1299	1399	1353	175	91	194	153.333	44.7536	-
	11	unmodified	4E	-	1194	1453	1190	70	145	31	82	47.3075	0.263916
	12	K12ac+K16ac	4E	-	1191	1357	1313	67	49	154	90	45.8476	0.0463222
	13	unmodified	4E	+	1338	1503	1221	214	195	62	157	67.6215	-
	14	K12ac+K16ac	4E	+	1217	1336	1360	93	28	201	107.333	71.3505	-
hH2B K16ac	-	-	-	-	14568	19851	13846	-	-	-	-	-	-
	1	unmodified	-	-	14613	19921	13879	45	70	33	49.3333	15.4128	-
	2	K12ac+K16ac	-	-	14869	21291	14070	301	1440	224	655	555.968	-
	3	unmodified	wt	-	14573	19957	13919	5	106	73	61.3333	42.0502	-
	4	K12ac+K16ac	wt	-	24329	31220	30104	9761	11369	16258	12462.7	2762.83	0.0119537
	5	unmodified	wt	+	14646	19902	14057	78	51	211	113.333	69.9349	0.214369
	6	K12ac+K16ac	wt	+	15091	20789	15361	523	938	1515	992	406.778	0.0128555
	7	unmodified	4A	-	14664	19950	14066	96	99	220	138.333	57.76	0.104346
	8	K12ac+K16ac	4A	-	14722	20237	13951	154	386	105	215	122.559	0.0121617
	9	unmodified	4A	+	14719	20192	14058	151	341	212	234.667	79.2058	-
	10	K12ac+K16ac	4A	+	14870	20185	13924	302	334	78	238	113.889	-
	11	unmodified	4E	-	14770	21405	13980	202	1554	134	630	653.956	0.171858
	12	K12ac+K16ac	4E	-	14856	20070	13899	288	219	53	186.667	98.625	0.0121404
	13	unmodified	4E	+	14777	20976	13952	209	1125	106	480	458.018	-
	14	K12ac+K16ac	4E	+	14812	19925	13990	244	74	144	154	69.7615	-
hH2B K20ac	-	-	-	-	1682	1500	1136	-	-	-	-	-	-
	1	unmodified	-	-	1741	1592	1376	59	92	240	130.333	78.7076	-
	2	K12ac+K16ac	-	-	1880	1698	1295	198	198	159	185	18.3848	-
	3	unmodified	wt	-	1705	1599	1450	23	99	314	145.333	123.235	-
	4	K12ac+K16ac	wt	-	13884	13184	9041	12202	11684	7905	10597	1915.24	0.00803224
	5	unmodified	wt	+	1710	1545	1354	28	45	218	97	85.8409	0.337647
	6	K12ac+K16ac	wt	+	2193	1904	1320	511	404	184	366.333	136.128	0.00834198
	7	unmodified	4A	-	1742	1525	1342	60	25	206	97	78.3879	0.334123
	8	K12ac+K16ac	4A	-	1803	1640	1296	121	140	160	140.333	15.9234	0.00817895
	9	unmodified	4A	+	1677	1515	1274	-5	15	138	49.3333	63.2262	-
	10	K12ac+K16ac	4A	+	1767	1563	1313	85	63	177	108.333	49.3784	-
	11	unmodified	4E	-	1705	1532	1272	23	32	136	63.6667	51.2792	0.228778
	12	K12ac+K16ac	4E	-	1753	1548	1321	71	48	185	101.333	59.9018	0.0080851
	13	unmodified	4E	+	1724	1525	1163	42	25	27	31.3333	7.58654	-
	14	K12ac+K16ac	4E	+	1791	1556	1330	109	56	194	119.667	56.8409	-
hH3 K14ac	-	-	-	-	15332	22252	9055	-	-	-	-	-	-
	1	unmodified	-	-	15430	23415	9228	98	1163	173	478	485.335	-
	2	K12ac+K16ac	-	-	17991	25447	10022	2659	3195	967	2273.67	949.511	-
	3	unmodified	wt	-	19685	27495	10403	4353	5243	1348	3648	1666.44	-
	4	K12ac+K16ac	wt	-	50995	49452	34169	35663	27200	25114	29325.7	4561.37	0.00437214
	5	unmodified	wt	+	19563	33042	11547	4231	10790	2492	5837.67	3573.07	0.246314
	6	K12ac+K16ac	wt	+	24598	24674	14543	9266	2422	5488	5725.33	2799.09	0.00306373
	7	unmodified	4A	-	16068	26190	9334	736	3938	279	1651	1627.88	0.146067
	8	K12ac+K16ac	4A	-	16340	23013	10998	1008	761	1943	1237.33	509.069	0.00606758
	9	unmodified	4A	+	16345	25736	9971	1013	3484	916	1804.33	1188.36	-
	10	K12ac+K16ac	4A	+	16363	23030	11002	1031	778	1947	1252	502.176	-
	11	unmodified	4E	-	17066	23770	10110	1734	1518	1055	1435.67	283.248	0.0992158
	12	K12ac+K16ac	4E	-	17860	22571	10208	2528	319	1153	1333.33	910.791	0.00533818
	13	unmodified	4E	+	18082	23848	9998	2750	1596	943	1763	747.096	-
	14	K12ac+K16ac	4E	+	17877	22332	10372	2545	80	1317	1314	1006.33	-
hH3 K18ac	-	-	-	-	12450	13516	19745	-	-	-	-	-	-
	1	unmodified	-	-	12809	14755	20164	359	1239	419	672.333	401.442	-
	2	K12ac+K16ac	-	-	14007	14005	21826	1557	489	2081	1375.67	662.459	-
	3	unmodified	wt	-	77209	63289	93538	64759	49773	73793	62775	9905.97	-
	4	K12ac+K16ac	wt	-	76580	67446	100937	64130	53930	81192	66417.3	11246.6	0.374321
	5	unmodified	wt	+	64209	45690	79505	51759	32174	59760	47897.7	11588.2	0.120646
	6	K12ac+K16ac	wt	+	61376	68184	87980	48926	54668	68235	57276.3	8095.76	0.204306
	7	unmodified	4A	-	18090	16276	26446	5640	2760	6701	5033.67	1665.05	0.00628163
	8	K12ac+K16ac	4A	-	35852	39247	58076	23402	25731	38331	29154.7	6557.94	0.0118712
	9	unmodified	4A	+	15270	15204	26432	2820	1688	6687	3731.67	2140.23	-
	10	K12ac+K16ac	4A	+	23399	22515	36218	10949	8999	16473	12140.3	3165.4	-
	11	unmodified	4E	-	12577	13536	19818	127	20	73	73.3333	43.6832	0.00612482
	12	K12ac+K16ac	4E	-	12913	13810	20604	463	294	859	538.667	236.784	0.00711489
	13	unmodified	4E	+	12526	13497	19922	76	-19	177	78	80.0292	-
	14	K12ac+K16ac	4E	+	12504	13537	19855	54	21	110	61.6667	36.7363	-
hH3 K23ac	-	-	-	-	10047	10323	14260	-	-	-	-	-	-
	1	unmodified	-	-	10906	10713	14579	859	390	319	522.667	239.583	-
	2	K12ac+K16ac	-	-	10847	10959	14585	800	636	325	587	196.989	-
	3	unmodified	wt	-	27503	18579	22132	17456	8256	7872	11194.7	4430.21	-
	4	K12ac+K16ac	wt	-	50670	48984	56680	40623	38661	42420	40568	1535.1	0.00310062
	5	unmodified	wt	+	28919	16257	20189	18872	5934	5929	10245	6100.21	0.434027
	6	K12ac+K16ac	wt	+	27077	25099	27592	17030	14776	13332	15046	1521.73	3.77016e-05
	7	unmodified	4A	-	11593	10872	14687	1546	549	427	840.667	501.227	0.0394049
	8	K12ac+K16ac	4A	-	15120	14049	17304	5073	3726	3044	3947.67	843.035	3.27031e-05
	9	unmodified	4A	+	11109	11015	14744	1062	692	484	746	239.037	-
	10	K12ac+K16ac	4A	+	11527	11417	15011	1480	1094	751	1108.33	297.786	-
	11	unmodified	4E	-	10542	10577	14386	495	254	126	291.667	152.98	0.0366935
	12	K12ac+K16ac	4E	-	10145	10522	14500	98	199	240	179	59.6713	0.000354891
	13	unmodified	4E	+	10334	10500	14348	287	177	88	184	81.3921	-
	14	K12ac+K16ac	4E	+	10099	10514	14335	52	191	75	106	60.8331	-
hH3 K27ac	-	-	-	-	11837	16928	19674	-	-	-	-	-	-
	1	unmodified	-	-	12088	17207	21169	251	279	1495	675	579.94	-
	2	K12ac+K16ac	-	-	13261	19534	21416	1424	2606	1742	1924	499.416	-
	3	unmodified	wt	-	39102	30164	65558	27265	13236	45884	28795	13372.3	-
	4	K12ac+K16ac	wt	-	62114	83048	94568	50277	66120	74894	63763.7	10187	0.0230182
	5	unmodified	wt	+	30565	27169	57238	18728	10241	37564	22177.7	11418.2	0.311711
	6	K12ac+K16ac	wt	+	41953	57642	71298	30116	40714	51624	40818	8780.91	0.0373617
	7	unmodified	4A	-	12599	19003	23129	762	2075	3455	2097.33	1099.53	0.0524551
	8	K12ac+K16ac	4A	-	15400	22408	38259	3563	5480	18585	9209.33	6675.63	0.00258279
	9	unmodified	4A	+	12385	20253	20872	548	3325	1198	1690.33	1185.95	-
	10	K12ac+K16ac	4A	+	12896	18173	26069	1059	1245	6395	2899.67	2472.74	-
	11	unmodified	4E	-	11881	17563	19918	44	635	244	307.667	245.439	0.0473611
	12	K12ac+K16ac	4E	-	11926	16939	19915	89	11	241	113.667	95.5033	0.00628048
	13	unmodified	4E	+	11986	17463	19776	149	535	102	262	193.991	-
	14	K12ac+K16ac	4E	+	11880	16962	19719	43	34	45	40.6667	4.78423	-
hH4 K5ac	-	-	-	-	1092	12619	9790	-	-	-	-	-	-
	1	unmodified	-	-	2370	17951	11954	1278	5332	2164	2924.67	1740.25	-
	2	K12ac+K16ac	-	-	2764	16782	15009	1672	4163	5219	3684.67	1487.03	-
	3	unmodified	wt	-	14585	29739	20658	13493	17120	10868	13827	2563.27	-
	4	K12ac+K16ac	wt	-	9938	38220	25375	8846	25601	15585	16677.3	6883.67	0.313793
	5	unmodified	wt	+	20094	25572	20947	19002	12953	11157	14370.7	3355.92	0.432481
	6	K12ac+K16ac	wt	+	12089	33878	21823	10997	21259	12033	14763	4612.8	0.381247
	7	unmodified	4A	-	3546	13415	11198	2454	796	1408	1552.67	684.562	0.00798031
	8	K12ac+K16ac	4A	-	5525	21876	13213	4433	9257	3423	5704.33	2545.73	0.0706033
	9	unmodified	4A	+	1671	13372	10229	579	753	439	590.333	128.44	-
	10	K12ac+K16ac	4A	+	5339	22540	12127	4247	9921	2337	5501.67	3220.76	-
	11	unmodified	4E	-	1198	14527	10032	106	1908	242	752	819.299	0.00619062
	12	K12ac+K16ac	4E	-	4686	21494	11193	3594	8875	1403	4624	3136.17	0.058023
	13	unmodified	4E	+	1677	16211	13222	585	3592	3432	2536.33	1381.35	-
	14	K12ac+K16ac	4E	+	3914	16996	10968	2822	4377	1178	2792.33	1306.15	-
hH4 K8ac	-	-	-	-	13679	12201	13761	-	-	-	-	-	-
	1	unmodified	-	-	14227	12402	14139	548	201	378	375.667	141.672	-
	2	K12ac+K16ac	-	-	13866	12307	13817	187	106	56	116.333	53.9774	-
	3	unmodified	wt	-	36204	27702	45795	22525	15501	32034	23353.3	6774.94	-
	4	K12ac+K16ac	wt	-	15860	13231	15838	2181	1030	2077	1762.67	519.81	0.0225664	This is not a significant increase.
	5	unmodified	wt	+	36811	30493	43179	23132	18292	29418	23614	4554.94	0.483219
	6	K12ac+K16ac	wt	+	14570	12746	14847	891	545	1086	840.667	223.712	0.0568754
	7	unmodified	4A	-	14389	12909	14442	710	708	681	699.667	13.2246	0.0209636
	8	K12ac+K16ac	4A	-	13905	12250	13854	226	49	93	122.667	75.2433	0.0220972
	9	unmodified	4A	+	14116	12541	13974	437	340	213	330	91.7206	-
	10	K12ac+K16ac	4A	+	13896	12297	13848	217	96	87	133.333	59.2753	-
	11	unmodified	4E	-	13768	12363	14689	89	162	928	393	379.474	0.0202516
	12	K12ac+K16ac	4E	-	13808	12296	13800	129	95	39	87.6667	37.1065	0.0221488
	13	unmodified	4E	+	13832	12279	13783	153	78	22	84.3333	53.6677	-
	14	K12ac+K16ac	4E	+	13845	13211	13804	166	1010	43	406.333	429.8	-
hH4 K12ac	-	-	-	-	18534	13696	17472	-	-	-	-	-	-
	1	unmodified	-	-	18553	13708	17524	19	12	52	27.6667	17.442	-
	2	K12ac+K16ac	-	-	58899	63726	71432	40365	50030	53960	48118.3	5712.38	-
	3	unmodified	wt	-	18534	13740	17492	0	44	20	21.3333	17.9877	-
	4	K12ac+K16ac	wt	-	56578	57461	64754	38044	43765	47282	43030.3	3807.01	0.00194703	This is a pre-acetylated residue.
	5	unmodified	wt	+	18578	13714	17505	44	18	33	31.6667	10.6562	0.265655
	6	K12ac+K16ac	wt	+	57374	53733	60694	38840	40037	43222	40699.7	1849.29	0.247396
	7	unmodified	4A	-	18575	13733	17512	41	37	40	39.3333	1.69967	0.146097
	8	K12ac+K16ac	4A	-	57303	52568	61826	38769	38872	44354	40665	2608.86	0.256783
	9	unmodified	4A	+	18587	13751	17489	53	55	17	41.6667	17.4611	-
	10	K12ac+K16ac	4A	+	61612	49852	55431	43078	36156	37959	39064.3	2931.99	-
	11	unmodified	4E	-	18599	13725	17557	65	29	85	59.6667	23.1709	0.0713376
	12	K12ac+K16ac	4E	-	53684	54997	55325	35150	41301	37853	38101.3	2517.27	0.105996
	13	unmodified	4E	+	19134	15265	17717	600	1569	245	804.667	559.56	-
	14	K12ac+K16ac	4E	+	63446	59871	59035	44912	46175	41563	44216.7	1945.98	-
hH4 K16ac	-	-	-	-	15724	17257	19014	-	-	-	-	-	-
	1	unmodified	-	-	15854	17272	19074	130	15	60	68.3333	47.3169	-
	2	K12ac+K16ac	-	-	55408	65224	79365	39684	47967	60351	49334	8492.46	-
	3	unmodified	wt	-	15807	17258	19053	83	1	39	41	33.5062	-
	4	K12ac+K16ac	wt	-	55007	60805	68055	39283	43548	49041	43957.3	3994.19	0.00205416	This is a pre-acetylated residue.
	5	unmodified	wt	+	15788	17275	19120	64	18	106	62.6667	35.9382	0.283417
	6	K12ac+K16ac	wt	+	55908	62449	64378	40184	45192	45364	43580	2402.36	0.457753
	7	unmodified	4A	-	15751	17325	19151	27	68	137	77.3333	45.3897	0.20904
	8	K12ac+K16ac	4A	-	51468	60467	67056	35744	43210	48042	42332	5058.88	0.370159
	9	unmodified	4A	+	15787	17314	19033	63	57	19	46.3333	19.4822	-
	10	K12ac+K16ac	4A	+	44182	58784	70036	28458	41527	51022	40335.7	9250.15	-
	11	unmodified	4E	-	15793	17313	19075	69	56	61	62	5.35413	0.234925
	12	K12ac+K16ac	4E	-	43971	50843	67635	28247	33586	48621	36818	8625.9	0.185278
	13	unmodified	4E	+	16288	18440	19382	564	1183	368	705	347.339	-
	14	K12ac+K16ac	4E	+	39044	45201	50328	23320	27944	31314	27526	3276.89	-
													*P < 0.05
													**P < 0.01

## Sheet: Supplementary Fig. 17
antibody	no.	human H2B	time [min]	intensity			(signal - background)			average	SD	one-sided t-test
				1st	2nd	3rd	1st	2nd	3rd
hH2A K5ac	-	-	-	15369	14882	11342	-	-	-	-	-	-
	1	unmodified	0	15608	15389	11407	239	507	65	270.333	181.801	-
	2		1	31322	42140	19029	15953	27258	7687	16966	8021.87	-
	3		2	35902	45934	27849	20533	31052	16507	22697.3	6132.02	-
	4		3	37633	43853	38527	22264	28971	27185	26140	2836.07	-
	1	K12ac+K15ac+K20ac+K23ac	0	17635	18311	16331	2266	3429	4989	3561.33	1115.59	-
	2		1	59159	66732	53877	43790	51850	42535	46058.3	4127.25	0.00995806
	3		2	49619	82312	54236	34250	67430	42894	48191.3	14054	0.0543082
	4		3	49978	77635	55497	34609	62753	44155	47172.3	11686.2	0.0593709
hH2B K12ac	-	-	-	10855	16709	15133	-	-	-	-	-	-
	1	unmodified	0	10861	16819	15209	6	110	76	64	43.2974	-
	2		1	11205	17364	15197	350	655	64	356.333	241.316	-
	3		2	12001	17865	15411	1146	1156	278	860	411.556	-
	4		3	13038	19773	16505	2183	3064	1372	2206.33	690.953	-
	1	K12ac+K15ac+K20ac+K23ac	0	59800	65075	56681	48945	48366	41548	46286.3	3358.84	-
	2		1	56066	52627	54411	45211	35918	39278	40135.7	3842.02	0.00225154	This is a pre-acetylated residue.
	3		2	41180	51401	64572	30325	34692	49439	38152	8177.81	0.0114877	This is a pre-acetylated residue.
	4		3	35921	64142	70171	25066	47433	55038	42512.3	12721.1	0.0229974	This is a pre-acetylated residue.
hH3 K14ac	-	-	-	20665	16627	20898	-	-	-	-	-	-
	1	unmodified	0	21790	18067	21641	1125	1440	743	1102.67	284.987	-
	2		1	47760	64246	39596	27095	47619	18698	31137.3	12148	-
	3		2	71838	54517	58832	51173	37890	37934	42332.3	6251.32	-
	4		3	75673	63911	59542	55008	47284	38644	46978.7	6684.06	-
	1	K12ac+K15ac+K20ac+K23ac	0	23083	19258	22411	2418	2631	1513	2187.33	484.69	-
	2		1	59361	65011	57125	38696	48384	36227	41102.3	5246.65	0.186071
	3		2	41573	55451	59000	20908	38824	38102	32611.3	8280.75	0.130338
	4		3	62423	66562	75951	41758	49935	55053	48915.3	5475.34	0.383847
hH3 K18ac	-	-	-	24318	20132	24266	-	-	-	-	-	-
	1	unmodified	0	24756	20581	25086	438	449	820	569	177.541	-
	2		1	64323	50603	80103	40005	30471	55837	42104.3	10461.5	-
	3		2	62564	48277	73412	38246	28145	49146	38512.3	8575.69	-
	4		3	59610	49382	73235	35292	29250	48969	37837	8248.94	-
	1	K12ac+K15ac+K20ac+K23ac	0	27011	20477	25065	2693	345	799	1279	1016.88	-
	2		1	72852	49167	77703	48534	29035	53437	43668.7	10539.4	0.444391
	3		2	61341	52319	84585	37023	32187	60319	43176.3	12281.4	0.342492
	4		3	73422	67123	83618	49104	46991	59352	51815.7	5398.36	0.0633222
hH3 K23ac	-	-	-	20470	17580	15498	-	-	-	-	-	-
	1	unmodified	0	20989	17874	15860	519	294	362	391.667	94.2208	-
	2		1	38987	35180	28591	18517	17600	13093	16403.3	2370.51	-
	3		2	41526	42464	34647	21056	24884	19149	21696.3	2384.68	-
	4		3	48448	58031	39216	27978	40451	23718	30715.7	7100.21	-
	1	K12ac+K15ac+K20ac+K23ac	0	22173	18819	16366	1703	1239	868	1270	341.591	-
	2		1	68997	60348	34567	48527	42768	19069	36788	12747.9	0.0739928
	3		2	46832	61298	50334	26362	43718	34836	34972	7086.21	0.0529254
	4		3	48163	72176	61015	27693	54596	45517	42602	11174.8	0.142197
hH3 K27ac	-	-	-	10105	12397	11938	-	-	-	-	-	-
	1	unmodified	0	10218	12552	12051	113	155	113	127	19.799	-
	2		1	25514	21583	25365	15409	9186	13427	12674	2595.73	-
	3		2	32121	50185	41198	22016	37788	29260	29688	6446	-
	4		3	31147	62538	48121	21042	50141	36183	35788.7	11882.9	-
	1	K12ac+K15ac+K20ac+K23ac	0	10252	15684	12262	147	3287	324	1252.67	1440.3	-
	2		1	17830	58051	34652	7725	45654	22714	25364.3	15597.4	0.184393
	3		2	42481	67673	48089	32376	55276	36151	41267.7	10024.6	0.126372
	4		3	62333	72643	66629	52228	60246	54691	55721.7	3353.48	0.0662
hH4 K5ac	-	-	-	13760	12036	7662	-	-	-	-	-	-
	1	unmodified	0	15822	11889	7865	2062	-147	203	706	969.425	-
	2		1	16343	13174	11410	2583	1138	3748	2489.67	1067.57	-
	3		2	17421	20354	15525	3661	8318	7863	6614	2096.33	-
	4		3	18353	29738	17615	4593	17702	9953	10749.3	5381.27	-
	1	K12ac+K15ac+K20ac+K23ac	0	13865	13251	7729	105	1215	67	462.333	532.442	-
	2		1	23120	27003	12148	9360	14967	4486	9604.33	4282.34	0.068078
	3		2	27032	31937	14814	13272	19901	7152	13441.7	5206.14	0.0982324
	4		3	28920	39955	13500	15160	27919	5838	16305.7	9050.86	0.252866
hH4 K8ac	-	-	-	12675	9498	12803	-	-	-	-	-	-
	1	unmodified	0	12957	9972	13763	282	474	960	572	285.335	-
	2		1	39036	30221	49366	26361	20723	36563	27882.3	6555.52	-
	3		2	47256	29581	44008	34581	20083	31205	28623	6193.98	-
	4		3	51806	44603	47660	39131	35105	34857	36364.3	1958.95	-
	1	K12ac+K15ac+K20ac+K23ac	0	13147	10667	15464	472	1169	2661	1434	913.09	-
	2		1	44510	56542	61844	31835	47044	49041	42640	7683.66	0.0547016
	3		2	52569	62268	75938	39894	52770	63135	51933	9506.54	0.0263602
	4		3	57157	59865	78300	44482	50367	65497	53448.7	8851.74	0.0529173
hH4 K12ac	-	-	-	17273	810	1209	-	-	-	-	-	-
	1	unmodified	0	17395	824	1389	122	14	180	105.333	68.7863	-
	2		1	17513	823	1299	240	13	90	114.333	94.2562	-
	3		2	18419	823	1276	1146	13	67	408.667	521.839	-
	4		3	21613	826	1342	4340	16	133	1496.33	2011.34	-
	1	K12ac+K15ac+K20ac+K23ac	0	17847	840	1352	574	30	143	249	234.394	-
	2		1	19090	817	1387	1817	7	178	667.333	815.929	0.219631	Not determined due to low signal.
	3		2	21909	868	1335	4636	58	126	1606.67	2142.24	0.257551	Not determined due to low signal.
	4		3	21465	896	1320	4192	86	111	1463	1929.72	0.493659	Not determined due to low signal.
hH4 K16ac	-	-	-	10708	9562	20956	-	-	-	-	-	-
	1	unmodified	0	10775	9630	21105	67	68	149	94.6667	38.4216	-
	2		1	10823	9609	20973	115	47	17	59.6667	40.9986	-
	3		2	10834	9634	21097	126	72	141	113	29.6311	-
	4		3	10787	9608	21125	79	46	169	98	51.9808	-
	1	K12ac+K15ac+K20ac+K23ac	0	10783	9599	21119	75	37	163	91.6667	52.772	-
	2		1	10808	9633	21106	100	71	150	107	32.6292	0.136871	Not determined due to low signal.
	3		2	10885	9687	21149	177	125	193	165	29.0287	0.0754844	Not determined due to low signal.
	4		3	10965	9714	21101	257	152	145	184.667	51.2272	0.084193	Not determined due to low signal.
												*P < 0.05
												**P < 0.01

## Sheet: Supplementary Fig. 18
antibody	no.	human H3	time [min]	intensity			(signal - background)			average	SD	one-sided t-test
				1st	2nd	3rd	1st	2nd	3rd
hH2A K5ac	-	-	-	21122	23619	18406	-	-	-	-	-	-
	1	unmodified	0	21703	24036	18697	581	417	291	429.667	118.73	-
	2		1	61325	49325	51312	40203	25706	32906	32938.3	5918.42	-
	3		2	71854	50896	76289	50732	27277	57883	45297.3	13072.5	-
	4		3	52979	39938	62303	31857	16319	43897	30691	11288.8	-
	1	K14ac+K18ac	0	27719	25600	22155	6597	1981	3749	4109	1901.59	-
	2		1	73274	38914	58822	52152	15295	40416	35954.3	15374	0.407476
	3		2	85950	62961	87532	64828	39342	69126	57765.3	13144.9	0.197701
	4		3	99136	78518	95128	78014	54899	76722	69878.3	10605.1	0.0116806
hH2B K12ac	-	-	-	1693	14988	19048	-	-	-	-	-	-
	1	unmodified	0	2185	15342	19379	492	354	331	392.333	71.0977	-
	2		1	3606	16400	19690	1913	1412	642	1322.33	522.743	-
	3		2	6140	17447	19802	4447	2459	754	2553.33	1509.14	-
	4		3	10255	18573	19599	8562	3585	551	4232.67	3302.39	-
	1	K14ac+K18ac	0	3700	15966	19480	2007	978	432	1139	652.992	-
	2		1	17738	34675	56894	16045	19687	37846	24526	9535.3	0.0373104
	3		2	45582	61023	77027	43889	46035	57979	49301	6198.5	0.00309896
	4		3	57995	63363	84205	56302	48375	65157	56611.3	6854.71	0.00136071
hH2B K16ac	-	-	-	8949	12116	11892	-	-	-	-	-	-
	1	unmodified	0	9013	12198	11998	64	82	106	84	17.2047	-
	2		1	9220	12444	12788	271	328	896	498.333	282.154	-
	3		2	9643	12385	13578	694	269	1686	883	593.724	-
	4		3	10188	12600	13968	1239	484	2076	1266.33	650.219	-
	1	K14ac+K18ac	0	9061	12252	12290	112	136	398	215.333	129.536	-
	2		1	10974	14137	15383	2025	2021	3491	2512.33	692.024	0.0197183
	3		2	15260	18958	20064	6311	6842	8172	7108.33	782.743	0.000589221
	4		3	17787	20685	21306	8838	8569	9414	8940.33	352.477	0.000296623
hH2B K20ac	-	-	-	17384	19900	11104	-	-	-	-	-	-
	1	unmodified	0	17717	20101	12253	333	201	1149	561	419.256	-
	2		1	17753	21147	14468	369	1247	3364	1660	1257.1	-
	3		2	17880	22323	15801	496	2423	4697	2538.67	1717	-
	4		3	18686	22127	14855	1302	2227	3751	2426.67	1009.72	-
	1	K14ac+K18ac	0	18047	21410	11184	663	1510	80	751	587.102	-
	2		1	24505	35612	19904	7121	15712	8800	10544.3	3717.83	0.0325308
	3		2	36642	53837	26195	19258	33937	15091	22762	8082.96	0.0328189
	4		3	46891	59380	40397	29507	39480	29293	32760	4752.56	0.00478714
hH3 K14ac	-	-	-	19542	14774	22721	-	-	-	-	-	-
	1	unmodified	0	19547	15024	24271	5	250	1550	601.667	677.991	-
	2		1	23101	18909	35434	3559	4135	12713	6802.33	4186.08	-
	3		2	28938	18559	37705	9396	3785	14984	9388.33	4571.98	-
	4		3	38552	17590	38064	19010	2816	15343	12389.7	6933.16	-
	1	K14ac+K18ac	0	90547	65435	79153	71005	50661	56432	59366	8560.6	-
	2		1	93406	66913	87920	73864	52139	65199	63734	8929.49	0.00234946	This is a pre-acetylated residue.
	3		2	92281	66040	96744	72739	51266	74023	66009.3	10438.3	0.00395667	This is a pre-acetylated residue.
	4		3	89251	65061	96341	69709	50287	73620	64538.7	10203.2	0.00292197	This is a pre-acetylated residue.
hH3 K18ac	-	-	-	12627	10246	10330	-	-	-	-	-	-
	1	unmodified	0	12708	10435	10644	81	189	314	194.667	95.2062	-
	2		1	33566	33139	36181	20939	22893	25851	23227.7	2019.23	-
	3		2	32935	43052	47969	20308	32806	37639	30251	7302.37	-
	4		3	36858	47065	55183	24231	36819	44853	35301	8487.05	-
	1	K14ac+K18ac	0	49222	60839	63380	36595	50593	53050	46746	7247.59	-
	2		1	56829	59361	61840	44202	49115	51510	48275.7	3041.94	0.000612677	This is a pre-acetylated residue.
	3		2	60335	54265	58126	47708	44019	47796	46507.7	1760.12	0.0402184	This is a pre-acetylated residue.
	4		3	50690	42202	47841	38063	31956	37511	35843.3	2757.98	0.469057
hH3 K23ac	-	-	-	12455	12909	9936	-	-	-	-	-	-
	1	unmodified	0	13352	13098	10492	897	189	556	547.333	289.105	-
	2		1	38609	25158	28957	26154	12249	19021	19141.3	5677.33	-
	3		2	45153	30425	31833	32698	17516	21897	24037	6380.07	-
	4		3	52346	42691	31538	39891	29782	21602	30425	7480.28	-
	1	K14ac+K18ac	0	18799	14855	11911	6344	1946	1975	3421.67	2066.44	-
	2		1	57119	49561	48461	44664	36652	38525	39947	3421.95	0.00877073
	3		2	55013	58696	57514	42558	45787	47578	45307.7	2077.25	0.0160927
	4		3	58728	67105	57283	46273	54196	47347	49272	3509.29	0.0261228
hH3 K27ac	-	-	-	13325	16167	14808	-	-	-	-	-	-
	1	unmodified	0	14739	17499	15573	1414	1332	765	1170.33	288.562	-
	2		1	33989	28847	29065	20664	12680	14257	15867	3452.55	-
	3		2	34625	34911	33527	21300	18744	18719	19587.7	1210.85	-
	4		3	22440	33932	39783	9115	17765	24975	17285	6483.71	-
	1	K14ac+K18ac	0	14595	19450	21407	1270	3283	6599	3717.33	2197.13	-
	2		1	50082	55064	87552	36757	38897	72744	49466	16483.2	0.0482303
	3		2	63564	55062	82329	50239	38895	67521	52218.3	11770	0.028951
	4		3	61695	59822	60994	48370	43655	46186	46070.3	1926.63	0.00890406
hH4 K5ac	-	-	-	17225	12275	12128	-	-	-	-	-	-
	1	unmodified	0	17238	12293	12240	13	18	112	47.6667	45.5363	-
	2		1	17543	14306	13019	318	2031	891	1080	711.985	-
	3		2	19021	18702	14258	1796	6427	2130	3451	2108.76	-
	4		3	22419	21179	18513	5194	8904	6385	6827.67	1546.61	-
	1	K14ac+K18ac	0	17911	12477	12589	686	202	461	449.667	197.755	-
	2		1	25943	23053	21247	8718	10778	9119	9538.33	891.733	0.000299052
	3		2	30253	28088	28415	13028	15813	16287	15042.7	1437.67	0.00229573
	4		3	32595	26368	28454	15370	14093	16326	15263	914.753	0.00270848
hH4 K8ac	-	-	-	12007	14782	11827	-	-	-	-	-	-
	1	unmodified	0	12138	14790	11945	131	8	118	85.6667	55.1745	-
	2		1	34400	22563	28177	22393	7781	16350	15508	5994.96	-
	3		2	42226	29547	42155	30219	14765	30328	25104	7310.91	-
	4		3	42540	31378	48380	30533	16596	36553	27894	8358.38	-
	1	K14ac+K18ac	0	14148	15668	13064	2141	886	1237	1421.33	528.672	-
	2		1	51691	38427	47774	39684	23645	35947	33092	6852.04	0.0266884
	3		2	59243	53179	51757	47236	38397	39930	41854.3	3856.53	0.0317177
	4		3	55948	60968	50943	43941	46186	39116	43081	2949.68	0.0557073
hH4 K12ac	-	-	-	19577	1402	2016	-	-	-	-	-	-
	1	unmodified	0	19604	1536	2113	27	134	97	86	44.3697	-
	2		1	19842	1534	2111	265	132	95	164	72.9977	-
	3		2	19918	1598	2187	341	196	171	236	74.9444	-
	4		3	20109	1674	2267	532	272	251	351.667	127.803	-
	1	K14ac+K18ac	0	19788	1732	2406	211	330	390	310.333	74.3879	-
	2		1	26026	3298	3077	6449	1896	1061	3135.33	2367.78	0.108923
	3		2	29242	4702	3715	9665	3300	1699	4888	3440.5	0.0979709
	4		3	30059	5885	5046	10482	4483	3030	5998.33	3225.45	0.0657274
hH4 K16ac	-	-	-	2191	1859	1503	-	-	-	-	-	-
	1	unmodified	0	2461	2033	1529	270	174	26	156.667	100.364	-
	2		1	2276	2036	1527	85	177	24	95.3333	62.8879	-
	3		2	2272	1988	1578	81	129	75	95	24.1661	-
	4		3	2243	1999	1632	52	140	129	107	39.1493	-
	1	K14ac+K18ac	0	2312	2021	1675	121	162	172	151.667	22.0656	-
	2		1	2400	2002	1713	209	143	210	187.333	31.3511	0.0815843	Not determined due to low signal.
	3		2	2373	2075	1758	182	216	255	217.667	29.8254	0.00587509	Not determined due to low signal.
	4		3	2367	2174	1817	176	315	314	268.333	65.2908	0.0258664	Not determined due to low signal.
												*P < 0.05
												**P < 0.01

[truncated: 1 more sheets: Supplementary Table 2]
